# Supplementary material for: Large-scale sequence analysis reveals novel human-adaptive markers in PB2 segment of seasonal influenza A viruses
Source: Emerg Microbes Infect. 2018 Mar 29;7:47. doi: 10.1038/s41426-018-0050-0 (PMC5874250; doi:10.1038/s41426-018-0050-0)
Supplement: Supplementary file 2 — Table S1 [file 41426_2018_50_MOESM2_ESM.xlsx]

## Sheet: H1N1
Site	Avian virus residue	Human virus residue	Cramer's V
9	D(1373), E(27), N(21)	N(1070), D(14)	0.9705
44	A(1407), S(17)	S(1037), A(49)	0.9457
64	M(1226), I(176), T(16)	T(1067), M(18)	0.9697
81	T(1398), A(18), I(8)	V(755), M(325)	0.9689
105	T(1353), A(53), I(10)	V(1029), I(42), M(14)	0.9738
106	T(1366), A(44), S(12)	A(991), T(95)	0.886
109	V(1342), I(73)	I(947), V(139)	0.8266
114	V(1406), I(19)	I(1079), V(6)	0.9717
199	A(1412), T(6)	S(1086)	0.975
271	T(1379), I(33), A(12)	A(1078), T(7)	0.9746
292	I(1198), V(138), T(53), M(27)	T(1031), I(48)	0.912
354	I(1390), V(17), L(10), M(8)	L(1006), I(80)	0.9224
355	R(1357), K(60)	T(862), N(84), K(74), R(64)	0.9279
368	R(1310), Q(99), K(15)	K(1034), R(52)	0.9433
395	A(1414), T(7)	V(1013), A(66), I(7)	0.9337
399	I(1423)	V(1021), I(65)	0.9349
447	Q(1417), H(7)	L(890), Q(196)	0.8342
475	L(1413), M(11)	M(1085)	0.975
490	S(1411), N(8)	N(1022), S(64)	0.9355
491	T(1411), A(12)	A(1035), T(51)	0.9458
547	V(1403), I(21)	I(949), V(137)	0.8732
567	D(1394), E(20), N(6)	N(1085)	0.9749
588	A(1341), T(50), V(26)	I(1074), V(6)	0.9743
613	V(1391), A(17), I(16)	T(947), I(84), A(51)	0.9728
627	E(1341), K(57), V(24)	K(1080), R(6)	0.9413
661	A(1365), T(32), V(21)	T(1036), A(43)	0.9375
674	A(1379), S(24), T(12), E(6)	T(1076), I(8)	0.9746
702	K(1376), R(42)	R(1041), K(45)	0.9284
