# Supplementary material for: Large-scale sequence analysis reveals novel human-adaptive markers in PB2 segment of seasonal influenza A viruses
Source: Emerg Microbes Infect. 2018 Mar 29;7:47. doi: 10.1038/s41426-018-0050-0 (PMC5874250; doi:10.1038/s41426-018-0050-0)
Supplement: Supplementary file 3 — Table S2 [file 41426_2018_50_MOESM3_ESM.xlsx]

## Sheet: H3N2
Site	Avian virus residue	Human virus residue	Cramer's V
9	D(1373), E(27), N(21)	N(993), T(78), D(15)	0.9684
44	A(1407), S(17)	S(1071), A(18)	0.9708
64	M(1226), I(176), T(16)	T(1056), I(17), M(15)	0.9721
67	I(1382), V(43)	V(1039), I(51)	0.923
81	T(1398), A(18), I(8)	M(1007), I(63), T(16)	0.973
82	N(1368), S(43), T(10)	S(1031), N(40), T(9), C(9)	0.931
105	T(1353), A(53), I(10)	V(1003), M(68), T(15)	0.9734
120	E(1417), D(7)	D(1004), E(85)	0.9192
194	Q(1389), K(24), H(7)	R(938), Q(152)	0.8667
199	A(1412), T(6)	S(1075), A(15)	0.9749
227	V(1414), I(8)	I(950), V(117), M(23)	0.893
271	T(1379), I(33), A(12)	A(1087)	0.9748
292	I(1198), V(138), T(53), M(27)	T(1067), I(13)	0.9429
368	R(1310), Q(99), K(15)	K(1069), R(21)	0.969
382	I(1388), V(37)	V(1065), I(25)	0.9491
453	P(1335), S(42), T(19), H(14)	H(1065), P(15)	0.9741
456	N(1382), D(27), S(14)	S(951), N(137)	0.8778
463	I(1397), V(15), M(10)	V(1041), I(48)	0.9481
475	L(1413), M(11)	M(1075), L(15)	0.9749
526	K(1408), R(16)	R(997), K(91)	0.9134
567	D(1394), E(20), N(6)	N(1071), D(18)	0.9723
569	T(1415)	A(912), T(167), S(11)	0.8553
588	A(1341), T(50), V(26)	I(1070), T(17)	0.9742
613	V(1391), A(17), I(16)	T(1008), A(53), V(15), I(12)	0.9738
627	E(1341), K(57), V(24)	K(1074), E(15)	0.9411
661	A(1365), T(32), V(21)	T(1059), A(24), I(7)	0.9533
674	A(1379), S(24), T(12), E(6)	T(1063), A(15), S(8)	0.9745
676	T(1256), A(69), I(52), M(24)	I(1037), T(36), S(14)	0.9246
682	G(1421)	S(994), G(84), N(11)	0.9196
684	A(1378), T(32), S(6)	S(1076), A(14)	0.9754
702	K(1376), R(42)	R(1066), K(22)	0.9474
