# Supplementary material for: Large-scale sequence analysis reveals novel human-adaptive markers in PB2 segment of seasonal influenza A viruses
Source: Emerg Microbes Infect. 2018 Mar 29;7:47. doi: 10.1038/s41426-018-0050-0 (PMC5874250; doi:10.1038/s41426-018-0050-0)
Supplement: Supplementary file 4 — Table S3 [file 41426_2018_50_MOESM4_ESM.xlsx]

## Sheet: H1N1
Site1	Site2	MI
44	399	0.703228
114	399	0.707465
105	702	0.709608
399	567	0.718225
44	105	0.725696
44	395	0.728702
114	395	0.730244
105	399	0.732558
114	702	0.735121
395	567	0.74362
567	702	0.747417
44	490	0.751795
114	490	0.754229
105	395	0.754594
491	702	0.755028
44	567	0.756955
567	674	0.767885
490	567	0.767919
105	114	0.768821
44	491	0.776531
399	491	0.778433
105	490	0.78173
395	491	0.798943
105	491	0.801112
490	491	0.829255
114	491	0.838649
199	627	0.850529
491	567	0.853869
105	567	0.865821
395	399	0.876125
114	567	0.879177
399	490	0.88825
475	627	0.890759
395	490	0.914644
199	475	0.91821
