# Supplementary material for: Large-scale sequence analysis reveals novel human-adaptive markers in PB2 segment of seasonal influenza A viruses
Source: Emerg Microbes Infect. 2018 Mar 29;7:47. doi: 10.1038/s41426-018-0050-0 (PMC5874250; doi:10.1038/s41426-018-0050-0)
Supplement: Supplementary file 5 — Table S4 [file 41426_2018_50_MOESM5_ESM.xlsx]

## Sheet: H3N2
Site1	Site2	MI
105	567	0.707439
65	591	0.711755
44	627	0.713069
81	674	0.713088
368	627	0.715182
44	199	0.71535
81	702	0.717541
199	682	0.717891
64	81	0.717955
199	368	0.718275
627	682	0.719953
105	475	0.720705
120	702	0.726763
120	567	0.728783
567	674	0.736316
64	567	0.737528
105	120	0.741014
526	682	0.742069
81	567	0.745982
475	674	0.75255
194	569	0.75333
64	475	0.754133
567	702	0.756854
475	702	0.762158
120	475	0.763581
81	475	0.768433
105	627	0.778374
105	199	0.779667
120	526	0.790495
120	627	0.795208
199	674	0.803046
120	199	0.803311
475	567	0.807061
627	674	0.816314
627	702	0.816366
199	702	0.817783
64	199	0.82217
64	627	0.824296
81	199	0.830124
81	627	0.830446
120	682	0.837063
199	567	0.863617
567	627	0.869784
199	475	0.885619
475	627	0.900797
199	627	0.964233
