# Supplementary material for: Large-scale sequence analysis reveals novel human-adaptive markers in PB2 segment of seasonal influenza A viruses
Source: Emerg Microbes Infect. 2018 Mar 29;7:47. doi: 10.1038/s41426-018-0050-0 (PMC5874250; doi:10.1038/s41426-018-0050-0)
Supplement: Supplementary file 7 — Text S2 [file 41426_2018_50_MOESM7_ESM.txt]

>A/Brevig_Mission/1/1918_1918.50
MERIKELRDLMSQSRTREILTKTTVDHMAIIKKYTSGRQEKNPALRMKWMMAMKYPITADKRIMEMIPERNE
QGQTLWSKTNDAGSDRVMVSPLAVTWWNRNGPTTSAVHYPKIYKTYFEKVERLKHGTFGPVHFRNQVKIRRR
VDINPGHADLSAKEAQDVIMEVVFPNEVGARILTSESQLTITKEKKEELQDCKISPLMVAYMLERELVRKTR
FLPVAGGTSSVYIEVLHLTQGTCWEQMYTPGGEVRNDDVDQSLIIAARNIVRRATVSADPLASLLEMCHSTQ
IGGIRMVDILRQNPTEEQAVDICKAAMGLRISSSFSFGGFTFKRTSGSSVKREEEVLTGNLQTLKIRVHEGY
EEFTMVGRRATAILRKATRRLIQLIVSGRDEQSIAEAIIVAMVFSQEDCMIKAVRGDLNFVNRANQRLNPMH
QLLRHFQKDAKVLFQNWGIEPIDNVMGMIGILPDMTPSTEMSMRGVRVSKMGVDEYSSTERVVVSIDRFLRV
RDQRGNVLLSPEEVSETQGTEKLTITYSSSMMWEVNGPESVLVNTYQWIIRNWETVKIQWSQNPTMLYNKME
FEPFQSLVPKAARGQYSGFVRTLFQQMRDVLGTFDTVQIIKLLPFAAAPPKQSRMQFSSLTVNVRGSGMRIL
VRGNSPVFNYNKATKRLTVLGKDAGALTEDPDEGTAGVESAVLRGFLILGKEDRRYGPALSINELSNLAKGE
KANVLIGQGDVVLVMKRKRDSSILTDSQTATKRIRMAIN
>A/California/UR06-0125/2007_2007.50
MGRIKELRNLMSQSRTREILTKTTVDHMAIIKKYTSGRQEKNPSLRMKWMMAMKYPITADKRITEMIPERNE
QGQTLWSKVNDAGSDRVMISPLAVTWWNRNGPVANTIHYPKIYKTYFEKVERLKHGTFGPVHFRNQVKIRRR
VDINPGHADLSAKEAQDVIMEVVFPNEVGARILTSESQLTITKEKKEELQNCKISPLMVAYMLERELVRKTR
FLPVAGGTSSVYIEVLHLTQGTCWEQMYTPGGEVRNDDVDQSLIIAARNIVRRAAVSADPLASLLEMCHSTQ
IGGTRMVDILRQNPTEEQAVGICKAAMGLRISSSFSFGGFTFKRTSGSSVKREEEVLTGNLQTLKLTVHEGY
EEFTMVGKRATAILKKATRRLIQLIVSGRDEQSIVEAIVVAMVFSQEDCMVKAVRGDLNFVNRANQRLNPMH
QLLRHFQKDAKVLFLNWGIEHIDNVMGMIGILPDMTPSTEMSMRGVRVSKMGVDEYSNAERVVVSIDRFLRV
RDQRGNVLLSPEEVSETQGTEKLTITYSSSLMWEINGPESVLINTYQWIIRNWETVKIQWSQNPTMLYNKME
FEPFQSLVPKAIRGQYSGFVRTLFQQMRDVLGTFDTTQIIKLLPFAAAPPKQSRMQFSSLTVNVRGSGMRIL
VRGNSPVFNYNKTTKRLTILGKDAGTLTEDPDEGTAGVESAVLRGFLILGKEDRRYGPALSINELSNLAKGE
KANVLIGQGDVVLVMKRKRDSSILTDSQTATKRIRMAIN
>A/India/6263/1980_1980.50
MERIKELRNLMSQSRTREILTKTTVDHMAIIKKYTSGRQEKNPSLRMKWMMAMKYPITADKRITEMIPERNE
QGQTLWSKMNDAGSDRVMISPLAVTWWNRNGPVTSTVHYPKIYKTYFEKVERLKHGTFGPVHFRNQVKIRRR
VDINPGHADLSAKEAQDVIMEVVFPNEVGARILTSESQLTITKEKKEELQNCKISPLMVAYMLERELVRKTR
FLPVAGGTSSVYIEVLHLTQGTCWEQMYTPGGEVRNDDVDQSLIIAARNIVRRAAVSADPLASLLEMCHSTQ
IGGTRMVDILRQNPTEEQAVDICKAAMGLRISSSFSFGGFTFKRTSGSSVKREEEVLTGNLQTLKLKVHEGY
EEFTMVGKRATAILRKATRRLIQLIVSGRDEQSIVEAIVVAMVFSQEDCMIKAVRGDLNFVNRANQRLNPMH
QLLRHFQKDAKVLFQNWGIEPIDNVMGMIGILPDMTPSTEMSMRGVRVSKMGVDEYSNAERVVVSIDRFLRV
RDQRGNVLLSPEEVSETQGTEKLTITYSSSMMWEINGPESVLVNTYQWIIRNWETVKIQWSQNPTMLYNKME
FEPFQSLVPKAIRGQYSGFVRTLFQQMRDVLGTFDTTQIIKLLPFAAAPPKQSRMQFSSLTVNVRGSGMRIL
VRGNSPVFNYNKTTKRLTVLGKDAGTLTEDPDEGTAGVESAVLRGFLILGKEDRRYGPALSINELSNLAKGE
KANVLIGQGDVVLVMKRKRDSSILTDSQTATKRIRMAIN
>A/Maryland/2/1980_1980.50
MERIKELRNLMSQSRTREILTKTTVDHMAIIKKYTSGRQEKNPSLRMKWMMAMKYPITADKRITEMIPERNE
QGQTLWSKMNDAGSDRVMVSPLAVTWWNRNGPVTSTVHYPKIYKTYFEKVERLKHGTFGPVHFRNQVKIRRR
VDINPGHADLSAKEAQDVIMEVVFPNEVGARILTSESQLTITKEKKEELQNCKISPLMVAYMLERELVRKTR
FLPVAGGTSSVYIEVLHLTQGTCWEQMYTPGGEVRNDDVDQSLIIAARNIVRRAAVSADPLASLLEMCHSTQ
IGGTRMVDILRQNPTEEQAVDICKAAMGLRISSSFSFGGFTFKRTSGSSVKREEEVLTGNLQTLKIKMHEGY
EEFTMVGKRATAILRKATRRLIQLIVSGRDEQSIVEAIVVAMVFSQEDCMIKAVRGDLNFVNRANQRLNPMH
QLLRHFQKDAKVLFQNWGIEPIDNVMGMIGILPDMTPSTEMSMRGVRVSKMGVDEYSNTERVVVSIDRFLRV
RDQRGNVLLSPEEVSETQGTEKLTITYSSSMMWEINGPESVLVNTYQWIIRNWETVKIQWSQNPTMLYNKME
FEPFQSLVPKAIRGQYSGFVRTLFQQMRDVLGTFDTTQIIKLLPFAAAPPKQSRMQFSSLTVNVRGSGMRIL
VRGNSPVFNYNKTTKRLTVLGKDAGTLTEDPDEGTAGVESAVLRGFLILGKEDRRYGPALSINELSNLAKGE
KANVLIGQGDVVLVMKRKRDSSILTDSQTATKRIRMAIN
>A/Cam/46_1946.50
MERIKELRNLMSQSRTREILTKTTVDHMAIIKKYTSGRQEKNPSLRMKWMMAMKYPITADKRITEMIPERNE
QGQTLWSKMNDAGSDRVMVSPLAVTWWNRNGPMTSTVHYPKIYKTYFEKVERLKHGTFGPVHFRNQVKIRRR
VDINPGHADLSAKEAQDVIMEVVFPNEVGARILTSESQLTITKEKKEELQDCKISPLMVAYMLERELVRKTR
FLPVAGGTSSVYIEVLHLTQGTCWEQMYTPGGEVRNDDVDQSLIIAARNIVRRAAVSADPLASLLEMCHSTQ
IGGTKMVDILRQNPTEEQAVNICKAAMGLRISSSFSFGGFTFKRTSGSSVKREEEVLTGNLQTLKIRVHDGY
EEFTMVGKRATAILRKATRRLIQLIVSGRDEQSIAEAIIVAMVFSQEDCMIKAVRGDLNFVNRANQRLNYMH
QLLRHFQKDAKVLFQNWGIEHIDSVMGMIGILPDMTPSTEMSMRGVRVSKMGVDEYSSAERVVVSIDRFLRV
RDQRGNVLLSPEEVSETQGTEKLTITYSSSMMWEINGPESVLVNTYQWIIRNWETVKIQWSQNPTMLYNKME
FEPFQSLVPKAIRGQYSGFVRTLFQQMRDVLGTFDTTQIIKLLPFAAAPPKQSRMQFSSLTVNVRGSGMRIL
VRGNSPVFNYNKTTKRLTILGKDAGTLTEDPDEGTAGVESAVLRGFLILGKENRKYGPALSINELSNLAKGE
KANVLIGQGDVVLVMKRKRDSSILTDSQTATKRIRMAIN
>A/Cameron/JY2/1946_1946.50
MERIKELRNLMSQSRTREILTKTTVDHMAIIKKYTSGRQEKNPSLRMKWMMAMKYPITADKRITEMIPERNE
QGQTLWSKMNDAGSDRVMVSPLAVTWWNRNGPMTSTVHYPKIYKTYFEKVERLKHGTFGPVHFRNQVKIRRR
VDINPGHADLSAKEAQDVIMEVVFPNEVGARILTSESQLTITKEKKEELQDCKISPLMVAYMLERELVRKTR
FLPVAGGTSSVYIEVLHLTQGTCWEQMYTPGGEVRNDDVDQSLIIAARNIVRRAAVSADPLASLLEMCHSTQ
IGGTKMVDILRQNPTEEQAVDICKAAMGLRISSSFSFGGFTFKRTSGSSVKREEEVLTGNLQTLKIRVHEGY
EEFTMVGKRATAILRKATRRLIQLIVSGRDEQSIAEAIIVAMVFSQEDCMIKAVRGDLNFVNRANQRLNPMH
QLLRHFQKDAKVLFQNWGIEHIDSVMGMIGILPDMTPSTEMSMRGVRVSKMGVDEYSSAERVVVSIDRFLRV
RDQRGNVLLSPEEVSETQGTEKLTITYSSSMMWEINGPESVLVNTYQWIIRNWETVKIQWSQNPTMLYNKME
FEPFQSLVPKAIRGQYSGFVRTLFQQMRDVLGTFDTTQIIKLLPFAAAPPKQSRMQFSSLTVNVRGSGMRIL
VRGNSPVFNYNKTTKRLTILGKDAGTLTEDPDEGTAGVESAVLRGFLILGKEDRRYGPALSINELSNLAKGE
KANVLIGQGDVVLVMKRKRDSSILTDSQTATKRIRMAIN
>A/Melbourne/1/1946_1946.50
MERIKELRNLMSQSRTREILTKTTVDHMAIIKKYTSGRQEKNPALRMKWMMAMKYPITADKRITEMIPERNE
QGQTLWSKMNDAGSDRVMVSPLAVTWWNRNGPMTSTVHYPKIYKTYFEKVERLKHGTFGPVHFRNQVKIRRR
VDINPGHADLSAKEAQDVIMEVVFPNEVGARILTSESQLTITKEKKEELQDCKISPLMVAYMLERELVRKTR
FLPVAGGTSSVYIEVLHLTQGTCWEQMYTPGGEVKNDDVDQSLIIAARNIVRRATVSSDPLASLLEMCHSTQ
IGGIRMVDILRQNPTEEQAVDICKAAMGLRISSSFSFGGFTFKRTSGSSVKREEEVLTGNLQTLKIRVHEGY
EEFTMVGRRATAILRKATRRLIQLIVSGRDEQSIAEAIIVAMVFSQEDCMIKAVRGDLNFVNRANQRLNPMH
QLLRHFQKDAKVLFQNWGIEPIDNVMGMIGILPDMTPSTEMSMRGVRVSKMGVDEYSSAERVMVSIDRFLRV
RDQRGNVLLSPEEVSETQGTEKLTITYSSSMMWEINGPESVLVNTYQWIIRNWETVKIQWSQNPTMLYNKME
FEPFQSLVPKAVRGQYSGFVRTLFQQMRDVLGTFDTAQIIKLLPFAAAPPKQSRMQFSSLTVNVRGSGMRIL
VRGNSPVFNYNKTTKRLTVLGKDAGTLTEDPDEGTDGVESAVLRGFLILGKEDRRYGPALNINELRNLAKGE
KANVLIGQGDVVLVMKRKRDSSILTDSQTATKRIRMAIN
>A/Baylor/11515/1982_1982.50
MERIKELRNLMSQSRTREILTKTTVDHMAIIKKYTSGRQEKNPSLRMKWMMAMKYPITADKRITEMIPERNE
QGQTLWSKMNDAGSDRVMVSPLAVTWWNRNGPVTSTVHYPKIYKTYFEKVERLKHGTFGPVHFRNQVKIRRR
VDINPGHADLSAKEAQDVIMEVVFPNEVGARILTSESQLTITKEKKEELQNCKISPLMVAYMLERELVRKTR
FLPVAGGTSSVYIEVLHLTQGTCWEQMYTPGGEVRNDDVDQSLIIAARNIVRRAAVSADPLASLLEMCHSTQ
IGGTRMVDILRQNPTEEQAVDICKAAMGLRISSSFSFGGFTFKRTSGSSVKREEEVLTGNLQTLKLKVHEGC
EEFTMVGKRATAILRKATRRLIQLIVSGRDEQSIVEAIVVAMVFSQEDCMIKAVRGDLNFVNRANQRLNPMH
QLLRHFQKDAKVLFQNWGIEPIDNVMGMIGILPDMTPSTEMSMRGVRVSKMGVDEYSNAERVVVSIDRFLRV
RDQRGNVLLSPEEVSETQGTEKLTITYSSSMMWEINGPESVLVNTYQWIIRNWETVKIQWSQNPTMLYNKME
FEPFQSLVPKAIRGQYSGFVRTLFQQMRDVLGTFDTTQIIKLLPFAAAPPKQSRMQFSSLTVNVRGSGMRIL
VRGNSPVFNYNRTTKRLTVLGKDAGTLTEDPDEGTAGVESAVLRGFLILGKEDRRYGPALSINELSNLAKGE
KANVLIGQGDVVLVMKRKRDSSILTDSQTATKRIRMAIN
>A/Christs_Hospital/157/1982_1982.50
MERIKELRNLMSQSRTREILTKTTVDHMAIIKKYTSGRQEKNPSLRMKWMMAMKYPITADKRITEMIPERNE
QGQTLWSKMNDAGSDRVMISPLAVTWWNRNGPVASTVHYPKIYKTYFEKVERLKHGTFGPVHFRNQVKIRRR
VDINPGHADLSAKEAQDVIMEVVFPNEVGARILTSESQLTITKEKKEELQNCKISPLMVAYMLERELVRKTR
FLPVAGGTSSVYIEVLHLTQGTCWEQMYTPGGEVRNDDVDQSLIIAARNIVRRAAVSADPLASLLEMCHSTQ
IGGTRMVDILRQNPTEEQAVDICKAAMGLRISSSFSFGGFTFKRTSGSSVKREEEVLTGNLQTLKLKVHEGF
EEFTMVGKRATAILRKATRRLIQLIVSGRDEQSIVEAIVVAMVFSQEDCMIKAVRGDLNFVNRANQRLNPMH
QLLRHFQKDAKVLFQNWGIEPIDNVMGMIGILPDMTPSTEMSMRGVRVSKMGVDEYSNAERVVVSIDRFLRV
RDQRGNVLLSPEEVSETQGTEKLTITYSSSMMWEINGPESVLVNTYQWIIRNWETVKIQWSQNPTMLYNKME
FEPFQSLVPKAIRGQYSGFVRTLFQQMRDVLGTFDTTQIIKLLPFAAAPPKQSRMQFSSLTVNVRGSGMRIL
VRGNSPVFNYNKTTKRLTVLGKDAGTLTEDPDEGTAGVESAVLRGFLILGKEDRRYGPALSINELSNLAKGE
KANVLIGQGDVVLVMKRKRDSSILTDSQTATKRIRMAIN
>A/England/493/2006_2006.50
MERIKELRNLMSQSRTREILTKTTVDHMAIIKKYTSGRQEKNPSLRMKWMMAMKYPITADKRITEMIPERNE
QGQTLWSKVNDAGSDRVMISPLAVTWWNRNGPVANTIHYPKIYKTYFEKVERLKHGTFGPVHFRNQVKIRRR
VDINPGHADLSAKEAQDVIMEVVFPNEVGARILTSESQLTITKEKKEELQNCKISPLMVAYMLERELVRKTR
FLPVAGGTSSVYIEVLHLTQGTCWEQMYTPGGEVRNDDVDQSLIIAARNIVRRAAVSADPLASLLEMCHSTQ
IGGTRMVDILRQNPTEEQAVDICKAAMGLRISSSFSFGGFTFKRTSGSSVKREEEVLTGNLQTLKLTVHEGY
EEFTMVGKRATAILRKATRRLIQLIVSGRDEQSIVEAIVVAMVFSQEDCMVKAVRGDLNFVNRANQRLNPMH
QLLRHFQKDAKILFLNWGIEHIDNVMGMIGILPDMTPSTEMSMRGVRVSKMGVDEYSNAERVVVSIDRFLRV
RDQRGNVLLSPEEVSETQGTEKLTITYSSSLMWEINGPESVLINTYQWIIRNWETVKIQWSQNPTMLYNKME
FEPFQSLVPKAIRGQYSGFVRTLFQQMRDVLGTFDTTQIIKLLPFAAAPPKQSRMQFSSLTVNVRGSGMRIL
VRGNSPVFNYNKTTKRLTILGKDAGTLTEDPDEGTAGVESAVLRGFLILGKEDRRYGPALSINELSNLAKGE
KANVLIGQGDVVLVMKRKRDSSILTDSQTATKRIRMAIN
>A/England/494/2006_2006.50
MERIKELRNLMSQSRTREILTKTTVDHMAIIKKYTSGRQEKNPSLRMKWMMAMKYPITADKRITEMIPERNE
QGQTLWSKMNDAGSDRVMISPLAVTWWNRNGPVANTIHYPKIYKTYFEKVERLKHGTFGPVHFRNQVKIRRR
VDINPGHADLSAKEAQDVIMEVVFPNEVGARILTSESQLTITKEKKEELQNCKISPLMVAYMLERELVRKTR
FLPVAGGTSSVYIEVLHLTQGTCWEQMYTPGGEVRNDDVDQSLIIAARNIVRRAAVSADPLASLLEMCHSTQ
IGGTRMVDILRQNPTEEQAVGICKAAMGLRISSSFSFGGFTFKRTSGSSVKREEEVLTGNLQTLKLTVHEGY
EEFTMVGKRATAILKKATRRLIQLIVSGRDEQSIVEAIVVAMVFSQEDCMVKAVRGDLNFVNRANQRLNPMH
QLLRHFQKDAKVLFLNWGIEHIDNVMGMIGILPDMTPSTEMSMRGVRVSKMGVDEYSNAERVVVSIDRFLRV
RDQRGNVLLSPEEVSETQGTEKLTITYSSSLMWEINGPESVLINTYQWIIRNWETVKIQWSQNPTMLYNKME
FEPFQSLVPKAIRGQYSGFVRTLFQQMRDVLGTFDTTQIIKLLPFAAAPPKQSRMQFSSLTVNVRGSGMRIL
VRGNSPVFNYNKTTKRLTILGKDAGTLTEDPDEGTAGVESAVLRGFLILGKEDRRYGPALSINELSNLAKGE
KANVLIGQGDVVLVMKRKRDSSILTDSQTATKRIRMAIN
>A/England/593/2006_2006.50
MERIKELRNLMSQSRTREILTKTTVDHMAIIKKYTSGRQEKNPSLRMKWMMAMKYPITADKRITEMIPERNE
QGQTLWSKVNDAGSDRVMISPLAVTWWNRNGPVANTIHYPKIYKTYFEKVERLKHGTFGPVHFRNQVKIRRR
VDINPGHADLSAKEAQDVIMEVVFPNEVGARILTSESQLTITKEKKEELQNCKISPLMVAYMLERELVRKTR
FLPVAGGTSSVYIEVLHLTQGTCWEQMYTPGGEVRNDDVDQSLIIAARNIVRRAAVSADPLASLVEMCHSTQ
IGGTRMVDILRQNPTEEQAVGICKAAMGLKISSSFSFGGFTFKRTSGSSVKREEEVLTGNLQTLKLTVHEGY
EEFTMVGKRATAILKKATRRLIQLIVSGRDEQSIVEAIVVAMVFSQEDCMIKAVRGDLNFVNRANQRLNPMH
QLLRHFQKDAKVLFLNWGIEHIDNVMGMIGILPDMTPSTEMSMRGVRVSKMGVDEYSNAERVVVSIDRFLRV
RDQRGNVLLSPEEVSETQGTEKLTITYSSSLMWEINGPESVLINTYQWIIRNWETVKIQWSQNPTMLYNKME
FEPFQSLVPKAIRGQYSGFVRTLFQQMRDVLGTFDTTQIIKLLPFAAAPPKQSRMQFSSLTVNVRGSGMRIL
VRGNSPVFNYNKTTKRLTILGKDAGTLTEDPDEGTAGVESAVLRGFLILGKEDRRYGPALSINELSNLAKGE
KANVLIGQGDVVLVMKRKRDSSILTDSQTATKRIRMAIN
>A/HaNoi/Q421/2006_2006.50
MERIKELRNLMSQSRTREILTKTTVDHMAIIKKYTSGRQEKNPSLRMKWMMAMKYPITADKRITEMIPERNE
QGQTLWSKVNDAGSDRVMISPLAVTWWNRNGPVASTIHYPKIYKTYFEKVERLKHGTFGPVHFRNQVKIRRR
VDINPGHADLSAKEAQDVIMEVVFPNEVGARILTSESQLTITKEKKEELQNCKISPLMVAYMLERELVRKTR
FLPVAGGTSSVYIEVLHLTQGTCWEQMYTPGGEVRNDDVDQSLIIAARNIVRRAAVSADPLASLLEMCHSTQ
IGGTRMVDILRQNPTEEQAVDICKAAMGLRISSSFSFGGFTFKRTSGSSVKREEEVLTGNLQTLKLTVHEGY
EEFTMVGKRATAILRKATRRLIQLIVSGRDEQSIVEAIVVAMVFSQEDCMVKAVRGDLNFVNRANQRLNPMH
QLLRHFQKDARVLFLNWGIEPIDNVMGMIGILPDMTPSTEMSMRGVRVSKMGVDEYSNAERVVVSIDRFLRV
RDQRGNVLLSPEEVSETQGTEKLTITYSSSMMWEINGPESVLINTYQWIIRNWETVKIQWSQNPTMLYNKME
FEPFQSLVPKAIRGQYSGFVRTLFQQMRDVLGTFDTTQIIKLLPFAAAPPKQSRMQFSSLTVNVRGSGMRIL
VRGNSPVFNYNKTTKRLTVLGKDAGTLTEDPDEGTAGVESAVLRGFLILGKEDRRYGPALSINELSNLAKGE
KANVLIGQGDVVLVMKRKRDSSILTDSQTATKRIRMAIN
>A/Philippines/WRAIR1736P/2006_2006.50
MERIKELRNLMSQSRTREILTKTTVDHMAIIKKYTSGRQEKNPSLRMKWMMAMKYPITADKRITEMIPERNE
QGQTLWSKVNDAGSDRVMISPLAVTWWNRNGPVASTIHYPKIYKTYFEKVERLKHGTFGPVHFRNQVKIRRR
VDINPGHADLSAKEAQDVIMEVVFPNEVGARILTSESQLTITKEKKEELQNCKISPLMVAYMLERELVAKTR
FLPVAGGTSSVYIEVLHLTQGTCWEQMYTPGGEVRNDDVDQSLIIAARNIVRRAAVSADPLASLLEMCHSTQ
IGGTRMVDILRQNPTEEQAVDICKAAMGLRISSSFSFGGFTFKRTSGSSVKREEEVLTGNLQTLKLTVHEGY
EEFTMVGKRATAILRKATRRLIQLIVSGRDEQSIAEAIVVAMVFSQEDCMIKAVRGDLNFVNRANQRLNPMH
QLLRHFQKDAKVLFLNWGVEHIDSVMGMIGVLPDMTPSTEMSMRGVRVSKMGVDEYSNAERVVVSIDRFLRV
RDQRGNVLLSPEEVSETQGTEKLTITYSSSMMWEINGPESVLINTYQWIIRNWETVKIQWSQNPTMLYNKME
FEPFQSLVPKAIRGQYSGFVRTLFQQMRDVLGTFDTTQIIKLLPFAAAPPKQSRMQFSSLTVNVRGSGMRIL
VRGNSPVFNYNKTTKRLTVLGKDAGTLTEDPDEGTAGVESAVLRGFLILGKEDRRYGPALSINELSNLAKGE
KANVLIGQGDVVLVMKRKRDSSILTDSQTATKRIRMAIN
>A/Wellington/47/1992_1992.50
MERIKELRNLMSQSRTREILTKTTVDHMAIIKKYTSGRQEKNPSLRMKWMMAMKYPITADKKITEMIPERNE
QGQTLWSKVNDAGSDRVMISPLAVTWWNRNGPVASTIHYPKIYKTYFEKVERLKHGTFGPVHFRNQVKIRRR
VDINPGHADLSAKEAQDVIMEVVFPNEVGARILTSESQLTITKEKKEELQNCKISPLMVAYMLERELVRKTR
FLPVAGGTSSVYIEVLHLTQGTCWEQMYTPGGEVRNDDVDQSLIIAARNIVRRAAVSADPLASLLEMCHSTQ
IGGTRMVDILRQNPTEEQAVDICKAAMGLRISSSFSFGGFTFKRTSGSSVKREEEVLTGNLQTLKLNVHEGY
EEFTMVGKRATAILRKATRRLIQLIVSGRDEQSIVEAIVVAMVFSQEDCMVKAVRGDLNFVNRANQRLNPMH
QLLRHFQKDAKVLFQNWGIEPIDNVMGMIGILPDMTPSTEMSMRGVRVSKMGVDEYSNAERVVVSIDRFLRV
RDQRGNVLLSPEEVSETQGTEKLTITYSSSMMWEINGPESVLINTYQWIIRNWETVKIQWSQNPTMLYNKME
FEPFQSLVPKAIRGQYSGFVRTLFQQMRDVLGTFDTTQIIKLLPFAAAPPKQSRMQFSSLTVNVRGSGMRIL
VRGNSPVFNYNKTTKRLTVLGKDAGTLTEDPDEGTAGVESAVLRGFLILGKEDRRYGPALSINELSNLAKGE
KANVLIGQGDVVLVMKRKRDSSILTDSQTATKRIRMAIN
>A/Albany/12/1951_1951.50
MERIKELRNLMSQSRTREILTKTTVDHMAIIKKYTSGRQEKNPSLRMKWMMAMKYPITADKRITEMIPERNE
QGQTLWSKMNDAGSDRVMVSPLAVTWWNRNGPMTSTVHYPKIYKTYFEKVERLKHGTFGPVHFRNQVKIRRR
VDINPGHADLSAKEAQDVIMEVVFPNEVGARILTSESQLTITKEKKEELQDCKISPLMVAYMLERELVRKTR
FLPVAGGTSSVYIEVLHLTQGTCWEQMYTPGGEVRNDDVDQSLIIAARNIVRRAAVSADPLASLLEMCHSTQ
IGGTRMVDILRQNPTEEQAVDICKAAMGLRISSSFSFGGFTFKRTSGSSVKREEEVLTGNLQTLKIRVHEGY
EEFTMVGKRATAILRKATRRLIQLIVSGRDEQSIAEAIIVAMVFSQEDCMIKAVRGDLNFVNRANQRLNPMH
QLLRHFQKDAKVLFQNWGIEHIDNVMGMIGILPDMTPSTEMSMRGVRVSKMGVDEYSSAERVVVSIDRFLRV
RDQRGNVLLSPEEVSETQGTEKLTITYSSSMMWEINGPESVLVNTYQWIIRNWETVKIQWSQNPTMLYNKME
FEPFQSLVPKAIRGQYSGFVRTLFQQMRDVLGTFDTTQIIKLLPFAAAPPKQSRMQFSSLTVNVRGSGMRIL
VRGNSPVFNYNKTTKRLTVLGKDAGTLTEDPDEGTAGVESAVLRGFLILGKEDRRYGPALSINELSNLAKGE
KANVLIGQGDVVLVMKRKRDSSILTDSQTATKRIRMAIN
>A/FLW/1951_1951.50
MERIKELRNLMSQSRTREILTKTTVDHMAIIKKYTSGRQEKNPSLRMKWMMAMKYPITADKRITEMIPERNE
QGQTLWSKMNDAGSDRVMVSPLAVTWWNRNGPVTSTVHYPKIYKTYFEKVERLKHGTFGPVHFRNQVKIRRR
VDINPGHADLSAKEAQDVIMEVVFPNEVGARILTSESQLTITKEKKEELQNCKISPLMVAYMLERELVRKTR
FLPVAGGTSSVYIEVLHLTQGTCWEQMYTPGGEVRNDDVDQSLIIAARNIVRRAAVSADPLASLLEMCHSTQ
IGGTRMVDILRQNPTEEQAVDICKAAMGLRISSSFSFGGFTFKRTSGSSVKREEEVLTGNLQTLKIKVHEGY
EEFTMVGKRATAILRKATRRLIQLIVSGRDEQSIAEAIIVAMVFSQEDCMIKAVRGDLNFVNRANQRLNPMH
QLLRHFQKDAKVLFQNWGIEPIDNVMGMIGILPDMTPSTEMSMRGVRVSKMGVDEYSNEERVVVSIDRFLRV
RDQRGNVLLSPEEVSETQGTEKLTITYSSSMMWEINGPESVLVNTYQWIIRNWEAVKIQWSQNPTMLYNKME
FEPFQSLIPKAIRGQYSGFVRTLFQQMRDVLGTFDTTQIIKLLPFAAAPPKQSRMQFSSLTVNVRGSGMRIL
VRGNSPVFNYNKTTKRLTVLGKDAGTLTEDPDEGTAGVESAVLRGFLILGKEDRRYGPALSINELSNLAKGE
KANVLIGQGDVVLVMKRKRDSSILTDSQTATKRIRMAIN
>A/AA/Huston/1945_1945.50
MERIKELRNLMSQSRTREILTKTTVDHMAIIKKYTSGRQEKNPSLRMKWMMAMKYPITADKRITEMIPERND
QGQTLWSKMNDAGSDRVMVSPLAVTWWNRNGPMTSTIHYPKIYKTYFEKVERLKHGTFGPVHFRNQVKIRRR
VDINPGHADLSAKEAQDVIMEVVFPNEVGARILTSESQLTITKEKKEELKDCKISPLMVAYMLERELVRKTR
FLPVAGGTSSVYIEVLHLTQGTCWEQMYTPGGEVRNDDIDQSLIIAARNIVRRAAVSADPLASLLEMCHSTQ
IGGTRMVDILRQNPTEEQAVDICKAAMGLRISSSFSFGGFTFKRTSGSSVKREEEVLTGNLQTLKIRVHEGY
EEFTMVGRRATAILRKATRRLIQLIVSGRDEQSIAEAIIVAMVFSQEDCMIKAVRGDLNFVNRANQRLNPMH
QLLRHFQKDAKVLFQNWGIEPIDNVMGMIGILPDMTPSTEMSMRGVRVSKMGVDEYSSAERVVVSIDRFLRV
RDQRGNVLLSPEEVSETQGTEKLTITYSSSMMWEINGPESVLVNTYQWIIRNWETVKIQWSQNPTMLYNKME
FEPFQSLVPKAIRGQYSGFVRTLFQQMRDVLGTFDTTQIIKLLPFAAAPPKQSRMQFSSLTVNVRGSGMRIL
VRGNSPVFNYNKVTKRLTVLGKDAGTLTEDPDEGTAGVESAVLRGFLILGKEDRRYGPALSINELSNLAKGE
KANVLIGQGDVVLVMKRKRDSSILTDSQTATKRIRMAIN
>A/Florida/2/1993_1993.50
MERIKELRNLMSQSRTREILTKTTVDHMAIIKKYTSGRQEKNPSLRMKWMMAMKYPITADKKITEMIPERNE
QGQTLWSKVNDAGSDRVMISPLAVTWWNRNGPVASTIHYPKIYKTYFEKVERLKHGTFGPVHFRNQVKIRRR
VDINPGHADLSSKEAQDVIMEVVFPNEVGARILTSESQLTITKEKKEELQNCKISPLMVAYMLERELVRKTR
FLPVAGGTSSVYIEVLHLTQGTCWEQMYTPGGEVRNDDVDQSLIIAARNIVRRAAVSADPLASLLEMCHSTQ
IGGTRMVDILRQNPTEEQAVDICKAAMGLRISSSFSFGGFTFKRTSGSSVKREEEVLTGNLQTLKLNVHEGY
EEFTMVGKRATAILRKATRRLIQLIVSGRDEQSIVEAIVVAMVFSQEDCMVKAVRGDLNFVNRANQRLNPMH
QLLRHFQKDAKVLFQNWGIEPIDNVMGMIGILPDMTPSTEMSMRGVRVSKMGVDEYSNAERVVVSIDRFLRV
RDQRGNVLLSPEEVSETQGTEKLTITYSSSMMWEINGPESVLINTYQWIIRNWETVKIQWSQNPTMLYNKME
FEPFQSLVPKAIRGQYSGFVRTLFQQMRDVLGTFDTTQIIKLLPFAAAPPKQSRMQFSSLTVNVRGSGMRIL
VRGNSPVFNYNKTTKRLTVLGKDAGTLTEDPDEGTAGVESAVLRGFLILGKEDRRYGPALSINELSNLAKGE
KANVLIGQGDVVLVMKRKRDSSILTDSQTATKRIRMAIN
>A/Auckland/619/2005_2005.50
MERIKELRNLMSQSRTREILTKTTVDHMAIIKKYTSGRQEKNPSLRMKWMMAMKYPITADKRITEMIPERNE
QGQTLWSKVNDAGSDRVMISPLAVTWWNRNGPVANTIHYPKIYKTYFEKVERLKHGTFGPVHFRNQVKIRRR
VDINPGHADLSAKEAQDVIMEVVFPNEVGARILTSESQLTITKEKKEELQNCKISPLMVAYMLERELVRKTR
FLPVAGGTSSVYIEVLHLTQGTCWEQMYTPGGEVRNDDVDQSLIIAARNIVRRAAVSADPLASLLEMCHSTQ
IGGTRMVDILRQNPTEEQAVGICKAAMGLRISSSFSFGGFTFKRTSGSSVKREEEVLTGNLQTLKLTVHEGY
EEFTMVGKRATAILKKATRRLIQLIVSGRDEQSIVEAIVVAMVFSQEDCMVKAVRGDLNFVNRANQRLNPMH
QLLRHFQKDAKVLFLNWGIEHIDNVMGMIGILPDMTPSTEMSMRGVRVSKMGVDEYSNAERVVVSIDRFLRV
RDQRGNVLLSPEEVSETQGTEKLTITYSSSLMWEINGPESVLINTYQWIIRNWETVKIQWSQNPTMLYNKME
FEPFQSLVPKAIRGQYSGFVRTLFQQMRDVLGTFDTTQIIKLLPFAAAPPKQSRMQFSSLTVNVRGSGMRIL
VRGNSPVFNYNKTTKRLTILGKDAGTLTEDPDEGTAGVESAVLRGFLILGKEDRRYGPALSINELSNLAKGE
KANVLIGQGDVVLVMKRKRDSSILTDSQTATKRIRMAIN
>A/Malaysia/32110/2005_2005.50
MERIKELRNLMSQSRTREILTKTTVDHMAIIKKYTSGRQEKNPSLRMKWMMAMKYPITADKRITEMIPERNE
QGQTLWSKVNDAGSDRVMISPLAVTWWNRNGPVASTIHYPKIYKTYFEKVERLKHGTFGPVHFRNQVKIRRR
VDINPGHADLSAKEAQDVVMEVVFPNEVGARILTSESQLTITKEKKEELQNCKISPLMVAYMLERELVRKTR
FLPVAGGTSSVYIEVLHLTQGTCWEQMYTPGGGVRNDDVDQSLIIAARNIVRRAAVSADPLASLLEMCHSTQ
IGGTRMVDILRQNPTEEQAVDICKAAMGLRISSSFSFGGFTFKRTSGSSVKREEEVLTGNLQTLKLTVHEGY
EEFTMVGKRATAILRKATRRLIQLIVSGRDEQSIVEAIVVAMVFSQEDCMVKAVRGDLNFVNRANQRLNPMH
QLLRHFQKDARVLFLNWGIEPIDNVMGMIGILPDMTPSTEMSMRGVRVSKMGVDEYSNAERVVVSIDRFLRV
RDQRGNVLLSPEEVSETQGTEKLTITYSSSMMWEINGPESVLINTYQWIIRNWETVKIQWSQNPTMLYNKME
FEPFQSLVPKAIRGQYSGFVRTLFQQMRDVLGTFDTTQIIKLLPFAAAPPKQSRMQFSSLTVNVRGSGMRIL
VRGNSPVFNYNKTTKRLTVLGKDAGTLTEDPDEGTAGVESAVLRGFLILGKEDRRYGPALSINELSNLAKGE
KANVLIGQGDVVLVMKRKRDSSILTDSQTATKRIRMAIN
>A/Malaysia/33132/2005_2005.50
MERIKELRNLMSQSRTREILTKTTVDHMAIIKKYTSGRQEKNPSLRMKWMMAMKYPITADKRITEMIPERNE
QGQTLWSKVNDAGSDRVMISPLAVTWWNRNGPVASTIHYPKIYKTYFEKVERLKHGTFGPVHFRNQVKIRRR
VDINPGHADLSAKEAQDVIMEVVFPNEVGARILTSESQLTITKEKKEELQNCKISPLMVAYMLERELVRKTR
FLPVAGGTSSVYIEVLHLTQGTCWEQMYTPGGEVRNDDVDQSLIIAARNIVRRAAVSADPLASLLEMCHSTQ
IGGTRMVDILRQNPTEEQAVDICKAAMGLRISSSFSFGGFTFKRTSGSSVKREEEVLTGNLQTLKLTVHEGY
EEFTMVGKRATAILRKATRRLIQLIVSGRDEQSIVEAIVVAMVFSQEDCMVKAVRGDLNFVNRANQRLNPMH
QLLRHFQKDAKVLFLNWGIEPIDNVMGMIGILPDMTPSTEMSMRGVRVSKMGVDEYSNAERVVVSIDRFLRV
RDQRGNVLLSPEEVSETQGTEKLTITYSSSMMWEINGPESVLINTYQWIIRNWETVKIQWSQNPTMLYNKME
FEPFQSLVPKAIRGQYSGFVRTLFQQMRDVLGTFDTIQIIKLLPFAAAPPKQSRMQFSSLTVNVRGSGMRIL
VRGNSPVFNYNKTTKRLTVLGKDAGTLIEDPDEGTAGVESAVLRGFLILGKEDRRYGPALSINELSNLAKGE
KANVLIGQGDVVLVMKRKRDSSILTDSQTATKRIRMAIN
>A/South_Australia/58/2005_2005.50
MERIKELRNLMSQSRTREILTKTTVDHMAIIKKYTSGRQEKNPSIRMKWMMAMKYPITADKKITEMIPERNE
QGQTLWSKVNDAGSDRVMISPLAVTWWNRNGPVANTIHYPKIYKTYFEKVERLKHGTFGPVHFRNQVKIRRR
VDINPGHADLSAKEAQDVIMEVVFPNEVGARILTSESQLTITKEKKEELQNCKISPLMVAYMLERELVRKTR
FLPVAGGTSSVYIEVLHLTQGTCWEQMYTPGGEVRNDDVDQSLIIAARNIVRRAAVSADPLASLLEMCHSTQ
IGGTRMVDILRQNPTEEQAVDICKAAMGLRISSSFSFGGFTFKRTSGSSVKREEEVLTGNLQTLKLTVHEGY
EEFTMVGKRATAILRKATRRLIQLIVSGRDEQSIVEAIVVAMVFSQEDCMVKAVRGDLNFVNRANQRLNPMH
QLLRHFQKDAKVLFLNWGIEHIDNVMGMIGILPDMTPSTEMSMRGVRVSKMGVDEYSNAERVVVSIDRFLRV
RDQRGNVLLSPEEVSETQGTEKLTITYSSSLMWEINGPESVLINTYQWIIRNWESVKIQWSQNPTMLYNKME
FEPFQSLVPKAIRGQYSGFVRTLFQQMRDVLGTFDTTQIIKLLPFAAAPPKQSRMQFSSLTVNVRGSGMRIL
VRGNSPVFNYNKTTKRLTILGKDAGTLTEDPDEGTAGVESAVLRGFLILGKEDRRYGPALSINELSNLAKGE
KANVLIGQGDVVLVMKRKRDSSILTDSQTATKRIRMAIN
>A/TayNguyen/TN371/2005_2005.50
MERIKELRNLMSQSRTREILTKTTVDHMAIIKKYTSGRQEKNPSLRMKWMMAMKYPITADKRITEMIPERNE
QGQTLWSKVNDAGSDRVMISPLAVTWWNRNGPVANTIHYPKIYKTYFEKVERLKHGTFGPVHFRNQVKIRRR
VDINPGHADLSAKEAQDVIMEVVFPNEVGARILTSESQLTITKEKKEELQNCKISPLMVAYMLERELVRKTR
FLPVAGGTSSVYIEVLHLTQGTCWEQMYTPGGEVRNDDVDQSLIIAARNIVRRAAVSADPLASLLEMCHSTQ
IGGTRMVDILRQNPTEEQAVDICKAAMGLRISSSFSFGGFTFKRTSGSSVKREEEVLTGNLQTLKLTVHEGY
EEFTMVGKRATAILRKATRRLIQLIVSGRDEQSIVEAIVVAMVFSQEDCMVKAVRGDLNFVNRANQRLNPMH
QLLRHFQKDAKVLFLNWGIEHIDNVMGMIGILPDMTPSTEMSMRGVRVSKVGVDEYSNAERVVVSIDRFLRV
RDQRGNVLLSPEEVSETQGTEKLTITYSSSLMWEINGPESVLINTYQWIIRNWEAVKIQWSQNPTMLYNKME
FEPFQSLVPKAIRGQYSGFVRTLFQQMRDVLGTFDTTQIIKLLPFAAAPPKQSRMQFSSLTVNVRGSGMRIL
VRGNSPVFNYNKTTKRLTILGKDAGTLTEDPDEGTAGVESAVLRGFLILGKEDRRYGPALSINELSNLAKGE
KANVLIGQGDVVLVMKRKRDSSILTDSQTATKRIRMAIN
>A/Memphis/12/1986_1986.50
MERIKELRNLMSQSRTREILTKTTVDHMAIIKKYTSGRQEKNPSLRMKWMMAMKYPITADKRITEMIPERNE
QGQTLWSKMNDAGSDRVMISPLAVTWWNRNGPVTSTVHYPKIYKTYFEKVERLKNGTFGPVHFRNQVKIRRR
VDINPGHADLSAKEAQDVIMEVVFPNEVGARILTSESQLTITKEKKEELQNCKISPLMVAYMLERELVRKTR
FLPVAGGTSSVYIEVLHLTQGTCWEQMYTPGGEVKNDDVDQSLIIAARNIVRRAAVSADPLASLLEMCHSTQ
IGGTKMVDILRQNPTEEQAVDICKAAMGLRISSSFSFGGFTFKRTSGSSVKREEEVLTGNLQTLKLKVHDGY
EEFTIVGKRATAILRKATRRLIQLIVSGRDEQSIVEAIVVAMVFSQEDCMIKAVRGDLNFVNRANQRLNPMH
QLLRHFQKDAKVLFQNWGIEPIDNVMGMIGILPDMTPSTEMSMRGVRVSKMGVDEYSNAERVVVSIDRFLRV
RDQRGNVLLSPEEVSETQGTEKLTITYSSSMMWEINGPESVLVNTYQWIIRNWETVKIQWSQNPTMLYNKME
FEPFQSLVPKAIRGQYSGFVRTLFQQMRDVLGTFDTTQIIKLLPFAAAPPKQSRMQFSSLTVNVRGSGMRIL
VRGNSPVFNYNKTTKRLTVLGKDAGTLTEDPGEGTAGVESAVLRGFLILGKEDRRYGPALSINELSNLAKGE
KANVLIGQGDVVLVMKRKRDSSILTDSQTATKRIRMAIN
>A/New_York/2924-1/1986_1986.50
MERIKELRNLMSQSRTREILTKTTVDHMAIIKKYTSGRQEKNPSLRMKWMMAMKYPITADKRITEMIPERNE
QGQTLWSKMNDAGSDRVMISPLAVTWWNRNGPVTSTVHYPKIYKTYFEKVERLKNGTFGPVHFRNQVKIRRR
VDINPGHADLSAKEAQDVIMEVVFPNEVGARILTSESQLTITKEKKEELQNCKISPLMVAYMLERELVRKTR
FLPVAGGTSSVYIEVLHLTQGTCWEQMYTPGGEVRNDDVDQSLIIAARNIVRRAAVSADPLASLLEMCHSTQ
IGGTRMVDILRQNPTEEQAVDICKAAMGLRISSSFSFGGFTFKRTSGSSVKREEEVLTGNLQTLKLKVHEGY
EEFTIVGKRATAILRKATRRLIQLIVSGRDEQSIVEAIVVAMVFSQEDCMIKAVRGDLNFVNRANQRLNPMH
QLLRHFQKDAKVLFQNWGIEPIDNVMGMIGILPDMTPSTEMSMRGVRVSKMGVDEYSNAERVVVSIDRFLRV
RDQRGNVLLSPEEVSETQGTEKLTITYSSSMMWEINGPESVLVNTYQWIIRNWETVKIQWSQNPTMLYNKME
FEPFQSLVPKAIRGQYSGFVRTLFQQMRDVLGTFDTTQIIKLLPFAAAPPKQSRMQFSSLTVNVRGSGMRIL
VRGNSPVFNYNKTTKRLTVLGKDAGTLTEDPDEGTAGVESAVLRGFLILGKEDRRYGPALSINELSNLAKGE
KANVLIGQGDVVLVMKRKRDSSILTDSQTATKRIRMAIN
>A/Boston/12/2007_2007.50
MERIKELRNLMSQSRTREILTKTTVDHMAIIKKYTSGRQEKNPSLRMKWMMAMKYPITADKRITEMIPERNE
HGQTLWSKVNDAGSDRVMVSPLAVTWWNRNGPVASTIHYPKIYKTYFEKVERLKQGTFGPVHFRNQVKIRRR
VDINPGHADLSAKEAQDVIMEVVFPNEVGARILTSESQLTITKEKKEELQNCKISPLMVAYMLERELVRKTR
FLPVAGGTSSVYIEVLHLTQGTCWEQMYTPGGEVRNDDVDQSLIIAARNIVRRAAVSADPLASLLEMCHSTQ
IGGTRMVDILRQNPTEEQAVDICKAAMGLRISSSFSFGGFTFKRTSGSSVKREEEVLTGNLQTLKLTVHEGY
EEFTMVGKRATAILRKATRRLIQLIVSGRDEQSIVEAIVVAMVFSQEDCMVKAVRGDLNFVNRANQRLNPMH
QLLRHFQKDAKVLFLNWGVEPIDNVMGMIGILPDMTPSTEMSMRGVRVSKMGVDEYSNAERVVVSIDRFLRV
RDQRGNVLLSPEEVSETQGTEKLTITYSSSMMWEINGPESVLINTYQWIIRNWETVKIQWSQNPTMLYNKME
FEPFQSLVPKAIRGQYSGFVRTLFQQMRDVLGTFDTTQIIKLLPFAAAPPKQSRMQFSSLTVNVRGSGMRIL
VRGNSPVFNYNKTTKRLTVLGKDAGTLTEDPDEGTAGVESAVLRGFLILGKEDRRYGPALSINELSNLAKGE
KANVLIGQGDVVLVMKRKRDSSILTDSQTATKRIRMAIN
>A/Colorado/UR06-0053/2007_2007.50
MERIKELRNLMSQSRTREILTKTTVDHMAIIKKYTSGRQEKNPSLRMKWMMAMKYPITADKRITEMIPERNE
QGQTLWSKVNDAGSDRVMISPLAVTWWNRNGPVASTIHYPKIYKTYFEKVERLKHGTFGPVHFRNQVKIRRR
VDINPGHADLSAKEAQDVIMEVVFPNEVGARILTSESQLTITKEKKEELQNCKISPLMVAYMLERELVRKTR
FLPVAGGTSSVYIEVLHLTQGTCWEQMYTPGGEVRNDDVDQSLIIAARNIVRRAAVSADPLASLLEMCHSTQ
IGGTRMVDILRQNPTEEQAVDICKAAMGLRISSSFSFGGFTFKRTSGSSVKREEEVLTGNLQTLKLTVHEGY
EEFTMVGKRATAIFRKATRRLIQLIVSGRDEQSIVEAIVVAMVFSQEDCMVKAVRGDLNFVNRANQRLNPMH
QLLRHFQKDARVLFLNWGIEPIDNVMGMIGILPDMTPSTEMSMRGVRVSKMGVDEYSNAERVVVSIDRFLRV
RDQRGNVLLSPEEVSETQGTEKLTITYSSSMMWEINGPESVLINTYQWIIRNWETVKIQWSQNPTMLYNKME
FEPFQSLVPKAIRGQYSGFVRTLFQQMRDVLGTFDTIQIIKLLPFAAAPPKQSRMQFSSLTVNVRGSGMRIL
VRGNSPVFNYNKTTKRLTVLGKDAGTLTEDPDEGTAGVESAVLRGFLILGKEDRRYGPALSINELSNLAKGE
KANVLIGQGDVVLVMKRKRDSSILTDSQTATKRIRMAIN
>A/Florida/UR06-0208/2007_2007.50
MERIKELRNLMSQSRTREILTRTTVDHMAIIKKYTSGRQEKNPSLRMKWMMAMKYPITADKRITEMIPERNE
QGQTLWSKVNDAGSDRVMISPLAVTWWNRNGPVANTIHYPKIYKTYFEKIERLKHGTFGPVHFRNQVKIRRR
VDINPGHADLSAKEAQDVIMEVVFPNEVGARILTSESQLTITKEKKEELQNCKISPLMVAYMLERELVRKTR
FLPVAGGTSSVYIEVLHLTQGTCWEQMYTPGGEVRNDDVDQSLIIAARNIVRRAAVSADPLASLLEMCHSTQ
IGGTRMVDILRQNPTEEQAVGICKAAMGLRISSSFSFGGFTFKRTSGSSVKREEEVLTGNLQTLKLTVHEGY
EEFTMVGKRATAILKKATRRLIQLIVSGRDEQSIVEVIVVAMVFSQEDCMVKAVRGDLNFVNRANQRLNPMH
QLLRHFQKDAKVLFLNWGIEHIDNVMGMIGILPDMTPSTEMSMRGVRVSKMGVDEYSNAERVVVSIDRFLRV
RDQRGNVLLSPEEVSETQGTEKLTITYSSSLMWEINGPESVLINTYQWIIRNWETVKIQWSQNPTMLYNKME
FEPFQSLVPKAIRGQYSGFVRTLFQQMRDVLGTFDTTQIIKLLPFAAAPPKQSRMQFSSLTVNVRGSGMRIL
VRGNSPVFNYNKTTKRLTILGKDAGTLTEDPDEGTAGVESAVLRGFLILGKEDRRYGPALSINELSNLAKGE
KANVLIGQGDVVLVMKRKRDSSILTDSQTATKRIRMAIN
>A/Hessen/105/2007_2007.50
MERIKELRNLMSQSRTREILTKTTVDHMAIIKKYTSGRQEKNPSLRMKWMMAMKYPITADKRITEMIPERNE
QGQTLWSKVNDAGSDRVMISPLAVTWWNRNGPVANTIHYPKIYKTYFEKVERLKHGTFGPVHFRNQVKIRRR
VDINPGHADLSAKEAQDVIMEVVFPNEVGARILTSESQLTITKEKKEELQNCKISPLMVAYMLERELVRKTR
FLPVAGGTSSVYIEVLHLTQGTCWEQMYTPGGEVRNDDVDQSLIIAARNIVRRAAVSADPLASLLEMCHSTQ
IGGTRMVDILRQNPTEEQAVDICKAAMGLRISSSFSFGGFTFKRTSGSSVKREEEVLTGNLQTLKLTVHEGY
EEFTIVGKKATAILRKATRRLIQLIVSGRDEQSIVEAIVVAMVFSQEDCMVKAVRGDLNFVNRANQRLNPMH
QLLRHFQKDAKVLFLNWGIEHIDNVMGMIGILPDMTPSTEMSMRGVRVSKMGVDEYSNAERVVVSIDRFLRV
RDQRGNVLLSPEEVSETQGTEKLTITYSSSLMWEINGPESVLINTYQWIIRNWETVKIQWSQNPTMLYNKME
FEPFQSLVPKAIRGQYSGFVRTLFQQMRDVLGTFDTTQIIKLLPFAAAPPKQSRMQFSSLTVNVRGSGMRIL
VRGNSPVFNYNKTTKRLTILGKDAGTLTEDPDEGTAGVESAVLRGFLILGKEDRRYGPALSISELSNLAKGE
KANVLIGQGDVVLVMKRKRDSSILTDSQTATKRIRMAIN
>A/Kentucky/UR06-0057/2007_2007.50
MERIKELRNLMSQSRTREILTRTTVDHMAIIKKYTSGRQEKNPSLRMKWMMAMKYPITADKRITEMIPERNE
QGQTLWSKVNDAGSDRVMISPLAVTWWNRNGPVANTVHYPKIYKTYFEKVERLKHGTFGPVHFRNQVKIRRR
VDINPGHADLSAKEAQDVIMEVVFPNEVGARILTSESQLTITKEKKEELQNCKISPLMVAYMLERELVRKTR
FLPVAGGTSSVYIEVLHLTQGTCWEQMYTPGGEVRNDDVDQSLIIAARNIVRRAAVSADPLASLLEMCHSTQ
IGGTRMVDILRQNPTEEQAVGICKAAMGLRISSSFSFGGFTFKRTSGSSVKREEEVLTGNLQALKLTVHEGY
EEFTMVGKRATAILKKATRRLIQLIVSGRDEQSIVEAIVVAMVFSQEDCMVKAVRGDLNFVNRANQRLNPMH
QLLRHFQKDAKVLFLNWGIEHIDNVMGMIGILPDMTPSTEMSMRGVRVSKMGVDEYSNAERVVVSIDRFLRV
RDQRGNVLLSPEEVSETQGTEKLTITYSSSLMWEINGPESVLINTYQWIIRNWETVKIQWSQNPTMLYNKME
FEPFQSLVPKAIRGQYSGFVRTLFQQMRDVLGTFDTTQIIKLLPFAAAPPKQSRMQFSSLTVNVRGSGMRIL
VRGNSPVFNYNKTTKRLTILGKDAGTLTEDPDEGTAGVESAVLRGFLILGKEDRRYGPALSINELSNLAKGE
KANVLIGQGDVVLVMKRKRDSSILTDSQTATKRIRMAIN
>A/New_York/1062/2007_2007.50
MERIKELRNLMSQSRTREILTKTTVDHMAIIKKYTSGRQEKNPSLRMKWMMAMKYPITADKRITEMIPERNE
QGQTLWSKVNDAGSDRVMISPLAVTWWNRNGPVASTIHYPKIYKTYFEKVERLKHGTFGPVHFRNQVKIRRR
VDINPGHADLSAKEAQDVIMEVVFPNEVGARILTSESQLTITKEKKEELQNCKISPLMVAYMLERELVRKTR
FLPVAGGTSSVYIEVLHLTQGTCWEQMYTPGGEVRNDDVDQSLIIAARNIVRRAAVSADPLASLLEMCHSTQ
IGGTRMVDILRQNPTEEQAVDICKAAMGLRISSSFSFGGFTFKRTSGSSVKREEEVLTGNLQTLKLTVHEGY
EEFTMVGKRATAILRKATRRLIQLIVSGRDEQSIVEAIVVAMVFSQEDCMVKAVRGDLNFVNRANQRLNPMH
QLLRHFQKDAKVLFLNWGIEPIDNVMGMIGILPDMAPSTEMSMRGVRVSKMGVDEYSNAERVVVSIDRFLRV
RDQRGNVLLSPEEVSETQGTEKLTITYSSSMMWEINGPESVLINTYQWIIRNWETVKIQWSQNPTMLYNKME
FEPFQSLVPKAIRGQYSGFVRTLFQQMRDVLGTFDTTQIIKLLPFAAAPPKQSRMQFSSLTVNVRGSGMRIL
VRGNSPVFNYNKTTKRLTVLGKDAGTLTEDPDEGTAGVESAVLRGFLILGKEDRRYGPALSINELSNLAKGE
KANVLIGQGDVVLVMKRKRDSSILTDSQTATKRIRMAIN
>A/Tennessee/UR06-0262/2007_2007.50
MERIKELRNLMSQSRTREILTKTTVDHMAIIKKYTSGRQEKNPSLRMKWMMAMKYPITADKKITEMIPERNE
QGQTLWSKVNDAGSDRVVISPLAVTWWNRNGPVANTIHYPKIYKTYFEKVERLKHGTFGPVHFRNQVKIRRR
VDINPGHADLSAKEAQDVIMEVVFPNEVGARILTSESQLTITKEKKEELQNCKISPLMVAYMLERELVRKTR
FLPVAGGTSSVYIEVLHLTQGTCWEQMYTPGGEVRNDDVDQSLIIAARNIVRRAAVSADPLASLLEMCHSTQ
IGGTRMVDILRQNPTEEQAVGICKAAMGLRISSSFSFGGFTFKRTSGSSVKREEEVLTGNLQTLKLTVHEGY
EEFTMVGKRATAILKKATRRLIQLIVSGRDEQSIVEAIVVAMVFSQEDCMVKAVRGDLNFVNRANQRLNPMH
QLLRHFQKDAKVLFLNWGIEHIDNVMGMIGILPDMTPSPEMSMRGVRVSKMGVDEYSNAERVVVSIDRFLRV
RDQRGNVLLSPEEVSETQGTEKLTITYSSSLMWEINGPESVLINTYQWIIRNWETVKIQWSQNPTMLYNKME
FEPFQSLVPKAIRGQYSGFVRTLFQQMRDVLGTFDTTQIIKLLPFAAAPPKQSRMQFSSLTVNVRGSGMRIL
VRGNSPVFNYNKTTKRLTILGKDAGTLTEDPDEGTAGVESAVLRGFLILGKEDRRYGPALSINELSNLAKGE
KANVLIGQGDVVLVMKRKRDSSILTDSQTATKRIRMAIN
>A/Texas/UR06-0026/2007_2007.50
MERIKELRNLMSQSRTREILTKTTVDHMAIIKKYTSGRQEKNPSLRMKWMMAMKYPITADKRITEMIPERNE
QGQTLWSKVNDAGSDRVMISPLAVTWWNRNGPVANTIHYPKIYKTYFEKVERLKHGTFGPVHFRNQVKIRRR
VDINPGHADLSAKEAQDVIMEVVFPNEVGARILTSESQLTITKEKKEELQNCKISPLMVAYMLERELVRKTR
FLPVAGGTSSVYIEVLHLTQGTCWEQMYTPGGEVRNDDIDQSLIIAARNIVRRAAVSTDPLASLLEMCHSTQ
IGGTRMVDILRQNPTEEQAVDICKAAMGLRISSSFSFGGFTFKRTSGSSVKREEEVLTGNLQTLKLTVHEGY
EEFTMVGKRATAILRKATRRLIQLIVSGRDEQSIVEAIVVAMVFSQEDCMVKAVRGDLNFVNRANQRLNPMH
QLLRHFQKDAKVLFLNWGIEHIDNVMGMIGILPDMTPSTEMSMRGVRVSKMGVDEYSNAERIVVSIDRFLRV
RDQRGNVLLSPEEVSETQGTEKLTITYSSSLMWEINGPESVLINTYQWIIRNWETVKIQWSQNPTMLYNKME
FEPFQSLVPKAIRGQYSGFVRTLFQQMRDVLGTFDTTQIIKLLPFAAAPPKQSRMQFSSLTVNVRGSGMRIL
VRGNSPVFNYNKTTKRLTILGKDAGTLTEDPDEGTAGVESAVLRGFLILGKEDRRYGPALSISELSNLAKGE
KANVLIGQGDVVLVMKRKRDSSILTDSQTATKRIRMAIN
>A/HaNoi/2546/2002_2002.50
MERIKELRNLMSQSRTREILTKTTVDHMAIIKKYTSGRQEKNPSLRMKWMMAMKYPITADKRITEMIPERNE
QGQTLWSKVNDAGSDRVMISPLAVTWWNRNGPVASTIHYPKIYKTYFEKVERLKHGTFGPVHFRNQVKIRRR
VDINPGHADLSAKEAQDVIMEVVFPNEVGARILTSESQLTITKEKKEELQNCKISPLMVAYMLERELVRKTR
FLPVAGGTSSVYIEVLHLTQGTCWEQMYTPGGEVRNDDVDQSLIIAARNIVRRAAVSADPLASLLEMCHSTQ
IGGTRMVDILRQNPTEEQAVDICKAAMGLRISSSFSFGGFTFKRTSGSSVKREEEVLTGNLQTLKLTVHEGY
EEFTMVGKRATAILRKATRRLIQLIVSGRDEQSIVEAVVVAMVFSQEDCMVKAVRGDLNFVNRANQRLNPMH
QLLRHFQKDAKILFLNWGIEPIDNVMGMIGILPDMTPSTEMSMRGVRVSKMGVDEYSNAERVVVSIDRFLRV
RDQRGNVLLSPEEVSETQGTEKLTITYSSSMMWEINGPESVLINTYQWIIRNWETVKIQWSQNPTMLYNKME
FEPFQSLVPKAIRGQYSGFVRTLFQQMRDVLGTFDTTQIIKLLPFAAAPPKQSRMQFSSLTVNVRGSGMRIL
VRGNSPVFNYNKTTKRLTVLGKDAGTLTEDPDEGTAGVESAVLRGFLILGKEDRRYGPALSINELSNLAKGE
KANVLIGQGDVVLVMKRKRDSSILTDSQTATKRIRMAIN
>A/Morioka/17/2002_2002.50
MERIKELRNLMSQSRTREILTKTTVDHMAIIKKYTSGRQEKNPSLRMKWMMAMKYPITADKRITEMIPERNE
QGQTLWSKVNDAGSDRVMISPLAVTWWNRNGPVASTIHYPKIYKTYFEKVERLKHGTFGPVHFRNQVKIRRR
VDINPGHADLSAKEAQDVIMEVVFPNEVGARILTSESQLTITKEKKEELQNCKISPLMVAYMLERELVRKTR
FLPVAGGTSSVYIEVLHLTQGTCWEQMYTPGGEVRNDDVDQSLIIAARNIVRRAAVSADPLASLLEMCHSTQ
IGGTRMVDILRQNPTEEQAVDICKAAMGLRISSSFSFGGFTFKRTSGSSVKREEEMLTGNLQTLKLTVHEGY
EEFTMVGKRATAILRKATRRLIQLIVSGRDEQSIVEAIVVAMVFSQEDCMVKAVRGDLNFVNRANQRLNPMH
QLLRHFQKDAKVLFLNWGIEPIDNVMGMIGILPDMTPSTEMSMRGVRVSKMGVDEYSNAEKVVVSIDRFLRV
RDQRGNVLLSPEEVSETQGTEKLTITYSSSMMWEINGPESVLINTYQWIIRNWETVKIQWSQNPTMLYNKME
FEPFQSLVPKAIRGQYSGFVRTLFQQMRDVLGTFDTTQIIKLLPFAAAPPKQSRMQFSSLTVNVRGSGMRIL
VRGNSPVFNYNKTTKRLTVLGKDAGTLTEDPDEGTAGVESAVLRGFLILGKEDRRYGPALSINELSNLAKGE
KANVLIGQGDVVLVMKRKRDSSILTDSQTATKRIRMAIN
>A/New_York/220/2002_2002.50
MERIKELRNLMSQSRTREILTKTTVDHMAIIKKYTSGRQEKNPSLRMKWMMAMKYPITADKRITEMIPERNE
QGQTLWSKVNDAGSDRVMISPLAVTWWNRNGPVANTIHYPKIYKTYFEKVERLKHGTFGPVHFRNQVKIRRR
VDINPGHADLSAKEAQDVIMEVVFPNEVGARILTSESQLTITKEKKEELQNCKISPLMVAYMLERELVRKTR
FLPVAGGTSSVYIEVLHLTQGTCWEQMYTPGGEVRNDDVDQSLIIAARNIVRRAAVSADPLASLLEMCHSTQ
IGGTRMVDILRQNPTEEQAVDICKAAMGLRISSSFSFGGFTFKRTSGSSVKREEEVLTGNLQTLKLTVHEGY
EEFTMVGKRATAILRKATRRLIQLIVSGRDEQSIVEAIVVAMVFSQEDCMVKAVRGDLNFVNRANQRLNPMH
QLLRHFQKDAKVLFLNWGIEHIDNVMGMIGILPDMTPSTEMSMRGVRVSKMGVDEYSNAERVVVSIDRFLRV
RDQRGNVLLSPEEVSETQGTEKLTITYSSSMMWEINGPESVLINTYQWIIRNWETVKIQWSQNPTMLYNKME
FEPFQSLVPKAIRGQYSGFVRTLFQQMRDVLGTFDTTQIIKLLPFAAAPPKQSRMQFSSLTVNVRGSGMRIL
VRGNSPVFNYNKTTKRLTILGKDAGTLTEDPDEGTAGVESAVLRGFLILGKEDRRYGPALSINELSNLAKGE
KANVLIGQGDVVLVMKRKRDSSILTDSQTATKRIRMAIN
>A/Auckland/579/2000_2000.50
MERIKELRNLMSQSRTREILTKTTVDHMAIIKKYTSGRQEKNPSLRMKWMMAMKYPITADKRITEMIPERNE
QGQTLWSKVNDAGSDRVMISPLAVTWWNRNGPVASTIHYPKIYKTYFEKVERLKHGTFGPVHFRNQVKIRRR
VDINPGHADLSAKEAQDVIMEVVFPNEVGARILTSESQLTITKEKKEELQNCKISPLMVAYMLERELVRKTR
FLPVAGGTSSVYIEVLHLTQGTCWEQMYTPGGEVKNDDVDQSLIIAARNIVRRAAVSADPLASLLEMCHSTQ
IGGTRMVDILRQNPTEEQAVDICKAAMGLRISSSFSFGGFTFKRTSGSSVKREEEVLTGNLQTLKLTVHEGY
EEFTMVGKRATAILRKATRRLIQLIVSGRDEQSIVEAIVVAMVFSQEDCMIKAVRGDLNFVNRANQRLNPMH
QLLRHFQKDAKVLFLNWGIEPIDNVMGMIGILPDMTPSTEMSMRGVRVSKMGVDEYSNAERVVVSIDRFLRV
RDQRGNVLLSPEEVSETQGTEKLTITYSSSMMWEINGPESVLINTYQWIIRNWETVKIQWSQNPTMLYNKME
FEPFQSLVPKAIRGQYSGFVRTLFQQMRDVLGTFDTTQIIKLLPFAAAPPKQSRMQFSSLTVNVRGSGMRIL
VRGNSPVFNYNKTTKRLTVLGKDAGTLTEDPDEGTAGVESAVLRGFLILGKEDRRYGPALSINELSNLAKGE
KANVLIGQGDVVLVMKRKRDSSILTDSQTATKRIRMAIN
>A/Auckland/580/2000_2000.50
MERIKELRNLMSQSRTREILTKTTVDHMAIIKKYTSGRQEKNPSLRMKWMMAMKYPITADKRITEMIPERNE
QGQTLWSKVNDAGSDRVMISPLAVTWWNRNGPVASTIHYPKIYKTYFEKVERLKHGTFGPVHFRNQVKIRRR
VDINPGHADLSAKEAQDVIMEVVFPNEVGARILTSESQLTITKEKKEELQSCKISPLMVAYMLERELVRKTR
FLPVAGGTSSVYIEVLHLTQGTCWEQMYTPGGEVRNDDVDQSLIIAARNIVRRAAVSADPLASLLEMCHSTQ
IGGTKMVDILRQNPTEEQAVDICKAAMGLRISSSFSFGGFTFKRTSGSSVKREEEVLTGNLQTLKLTVHEGY
EEFTMVGKRATAMLRKATRRLIQLIVSGRDEQSIVEAIVVAMVFSQEDCMVKAVRGDLNFVNRANQRLNPMH
QLLRHFQKDAKILFLNWGIEPIDNVMGMIGILPDMTPSTEMSMRGVRVSKMGVDEYSNAERVVVSIDRFLRV
RDQRGNVLLSPEEVSETQGTEKLTITYSSSMMWEINGPESVLINTYQWIIRNWETVKIQWSQNPTMLYNKME
FEPFQSLVPKAIRGQYSGFVRTLFQQMRDVLGTFDTTQIIKLLPFAAAPPKQSRMQFSSLTVNVRGSGMRIL
VRGNSPVFNYNKTTKRLTVLGKDAGTLTEDPDEGTAGVESAVLRGFLILGKEDRRYGPALSINELSNLAKGE
KANVLIGQGDVVLVMKRKRDSSILTDSQTATKRIRMAIN
>A/Canterbury/27/2000_2000.50
MERIKELRNLMSQSRTREILTKTTVDHMAIIKKYTSGRQEKNPSLRMKWMMAMKYPITADKRITEMIPERNE
QGQTLWSKVNDAGSDRVMISPLAVTWWNRNGPVASTIHYPKIYKTYFEKVERLKHGTFGPVHFRNQVKIRRR
VDINPGHADLSAKEAQDVIMEVVFPNEVGARILTSESQLTITKEKKEELQNCKISPLMVAYMLERELVRKTR
FLPVAGGTSSVYIEVLHLTQGTCWEQMYTPGGEVRNDDVDQSLIIAARNIVRRAAVSADPLASLLEMCHSTQ
IGGTRMVDILRQNPTEEQAVDICKAAMGLRISSSFSFGGFTFKRTSGSSVKREEEVLTGNLQTLKLTVHEGY
EEFTMVGKRATAILRKATRRLIQLIVSGRDEQSIVEAIVVAMVFSQEDCMVKAVRGDLNFVNRANQRLNPMH
QLLRHFQKDAKVLFLNWGIEPIDNVMGMIGILPDMTPSTEMSMRGVRVSKMGVDEYSNAERVVVSIDRFLRV
RDQRGNVLLSPEEVSETQGTEKLTITYSSSMMWEINGPESVLINTYQWIIRNWETVKIQWSQNPTMLYNKME
FEPFQSLVPKAIRGQYSGFVRTLFQQMRDVLGTFDTTQIIKLLPFAAAPPRQSRMQFSSLTVNVRGSGMRIL
VRGNSPVFNYNKTTKRLTVLGKDAGILTEDPDEGTAGVESAVLRGFLILGKEDRRYGPALSINELSNLAKGE
KANVLIGQGDVVLVMKRKRDSSILTDSQTATKRIRMAIN
>A/Chile/4795/2000_2000.50
MERIKELRNLMSQSRTREILTKTTVDHMAIIKKYTSGRQEKNPSLRMKWMMAMKYPITADKKITEMIPERNE
QGQTLWSKVNDAGSDRVMISPLAVTWWNRNGPVASTIHYPKIYKTYFEKVERLKHGTFGPVHFRNQVKIRRR
VDINPGHADLSAKEAQDVIMEVVFPNEVGARILTSESQLTITKEKKEELQDCKISPLMVAYMLERELVRKTR
FLPVAGGTSSVYIEVLHLTQGTCWEQMYTPGGEVKNDDVDQSLIIAARNIVRRAAVSADPLASLLEMCHSTQ
IGGTRMVDILRQNPTEEQAVDICKAAMGLRISSSFSFGGFTFKRTSGSSIKREEEVLTGNLQTLKLNVHEGY
EEFTMVGKRATAILRKATRRLIQLIVSGRDEQSIVEAMVVAMVFSQEDCMIKAVRGDLNFVNRANQRLNPMH
QLLRHFQKDAKVLFQNWGIEPIDNVMGMIGILPDMTPSTEMSMRGVRVSKMGVDEYSNAERVVVSIDRFLRV
RDQRGNVLLSPEEVSETQGTEKLTITYSSSMMWEINGPESVLINTYQWIIRNWETVKIQWSQNPTLLYNKME
FEPFQSLVPKAIRGQYSGFVRTLFQQMRDVLGTFDTIQIIKLLPFAAAPPKQSRMQFSSLTVNVRGSGMRIL
VRGNSPVFNYNKTTKRLTVLGKDAGTLTEDPDEGTAGVESAVLRGFLILGKEDRRYGPALSINELSNLAKGE
KANVLIGQGDIVLIMKRKRDSSILTDSQTATKRIRMAIN
>A/England/192/2000_2000.50
MERIKELRDLMSQSRTREILTKTTVDHMAIIKKYTSGRQEKNPSLRMKWMMAMKYPITADKKITEMIPERNE
QGQTLWSKVNDAGSDRVMISPLAVTWWNRNGPVASTIHYPKIYKTYFEKVERLKHGTFGPVHFRNQVKIRRR
VDINPGHADLSAKEAQDVIMEVVFPNEVGARILTSESQLTITKEKKEELQDCKISPLMVAYMLERELVRKTR
FLPVAGGTSSVYIEVLHLTQGTCWEQMYTPGGEVKNDDVDQSLIIAARNIVRRAAVSADPLASLLEMCHSTQ
IGGTRMVDILRQNPTEEQAVDICKAAMGLRISSSFSFGGFTFKRTSGSSVKREEEVLTGNLQTLKLNVHEGY
EEFTMVGKRATAILRKATRRLIQLIVSGRDEQSIVEAMVVAMVFSQEDCMIKAVRGDLNFVNRANQRLNPMH
QLLRHFQKDAKVLFQNWGIEPIDNVMGMIGILPDMTPSTEMSMRGVRVSKMGVDEYSNAERVVVSIDRFLRV
RDQRGNVLLSPEEVSETQGTEKLTITYSSSMMWEINGPESVLINTYQWIIRNWETIKIQWSQNPTLLYNKME
FEPFQSLVPKAIRGQYSGFVRTLFQQMRDVLGTFDTIQIIKLLPFAAAPPKQSRMQFSSLTVNVRGSGMRIL
VRGNSPVFNYNKTTKRLTVLGKDAGTLTEDPDEGTAGVESAVLRGFLILGKEDRRYGPALSINELSNLAKGE
KANVLIGQGDIVLVMKRKRDSSILTDSQTATKRIRMAIN
>A/New_York/233/2000_2000.50
MERIKELRNLMSQSRTREILTKTTVDHMAIIKKYTSGRQEKNPSLRMKWMMAMKYPITADKRITEMIPERNE
QGQTLWSKVNDAGSDRVMISPLAVTWWNRNGPVASTIHYPKIYKTYFEKVERLKHGTFGPVHFRNQVKIRRR
VDINPGHADLSAKEAQDVIMEVVFPNEVGARILTSESQLTITKEKKEELQNCKISPLMVAYMLERELVRKTR
FLPVAGGTSSVYIEVLHLTQGTCWEQMYTPGGEVRNDDVDQSLIIAARNIVRRAAVSADPLASLLEMCHSTQ
IGGTRMVDILRQNPTEEQAVDICKAAMGLRISSSFSFGGFTFKRTSGSSVKREEEMLTGNLQTLKLTVHEGY
EEFTMVGKRATAILRKATRRLIQLIVSGRDEQSIVEAIVVAMVFSQEDCMVKAVRGDLNFVNRANQRLNPMH
QLLRHFQKDAKVLFLNWGIEPIDNVMGMIGILPDMTPSTEMSMRGVRVSKMGVDEYSNAEKVVVSIDRFLRV
RDQRGNVLLSPEEVSETQGTEKLTITYSSSMMWEINGPESVLINTYQWIIRNWETVKIQWSQNPTMLYNKME
FEPFQSLVPKAIRGQYSGFVRTLFQQMRDVLGTFDTTQIIKLLPFAAAPPKQSRMQFSSLTVNVRGSGMRIL
VRGNSPVFNYNKTTKKLTVLGKDAGTLTEDPDEGTAGVESAVLRGFLILGKEDRRYGPALSINELSNLAKGE
KANVLIGQGDVVLVMKRKRDSSILTDSQTATKRIRMAIN
>A/Malaysia/54_1954.50
MERIKELRNLMSQSRTREILTKTTVDHMAIIKKYTSGRQEKNPSLRMKWMMAMKYPITADKRITEMIPERNE
QGQTLWSKINDAGSDRVMVSPLAVTWWNRNGPMTSTVHYPKIYKTYFEKVERLKHGTFGPVHFRNQVKIRRR
VDINPGHADLSAKEAQDVIMEVVFPNEVGARILTSESQLMVTKEKKEELQDCKISPLMVAYMLERELVRKTR
FLPVAGGTSSVYIEVLHLTQGTCWEQMYTPGGEVRNDDVDQSLIIAARNIVRRAAVSADPLASLLEMCHSTQ
IGGTRMVDILRQNPTEEQAVDICKAAMGLRISSSFSFGGFTFKRTSGSSVKREEEVLTGNLQTLKIRVHEGY
EEFTMVGKRATAILRKETRRLIQLIVSGRDEQSIAEAIIVAMVFSQEDCMIKAVRGDLNFVNRANQRLNPMH
QLLRHFQKDAKVLFQNWGIEHIDNVMGMIGILPDMTPSTEMSMRGIRVSKMGVDEYSSAERVVVSIDRFLRV
RDQRGNVLLSPEEVSETQGTEKLTITYSSSMMWEINGPESVLVNTYQWIIRNWETVKIQWSQNPTMLYNKLE
FEPFQSLVPKAIRGQYSGFVRTLFQQMRDVLGTFDTTQIIKLLPFAAAPPKQSRMQFSSLTVNVRGSGMRIL
VRGNSPVFNYNKTTKRLTVLGKDAGTLTEDPDEGTAGVESAVLRGFLILGKEDRRYGPALSINELSNLAKGE
KANVLIGQGDVVLVMKRKRDSSILTDSQTATKRIRMAIN
>A/Netherlands/001H1/1954_1954.50
MERIKELRNLMSQSRTREILTKTTVDHMAIIKKYTSGRQEKNPSLRMKWMMAMKYPITADKRITEMIPERNE
QGQTLWSKMNDAGSDRVMVSPLAVTWWNRNGPMTSTVHYPKIYKTYFEKVERLKHGTFGPVHFRNQVKIRRR
VDINPGHADLSAKEAQDVIMEVVFPNEVGARILTSESQLTITKEKKEELQDCKISPLMVAYMLERELVRKTR
FLPVTGGTSSVYIEVLHLTQGTCWEQMYTPGGEVRNDDVDQSLIIAARNIVRRAAVSADPLASLLEMCHSTQ
IGGTRMVDILRQNPTEEQAVDICKAAMGLRISSSFSFGGFTFKRTSGSSVKREEEVLTGNLQTLKIRVHEGY
EEFTMVGKRATAILRKATRRLIQLIVSGRDEQSIAEAIIVAMVFSQEDCMIKAVRGDLNFVNRANQRLNPMH
QLLRHFQKDAKVLFQNWGIEHIDNVMGMIGILPDMTPSTEMSMRGVRVSKMGVDEYSSAERVVVSIDRFLRV
RDQRGNVLLSPEEVSETQGTEKLTITYSSSMMWEINGPESVLVNTYQWIIRNWETVKIQWSQNPTMLYNKME
FEPFQSLVPKAIRGQYSGFVRTLFQQMRDVLGTFDTTQIIKLLPFAAAPPKQSRMQFSSLTVNVRGSGMRIL
VRGNSPVFNYNKTTKRLTVLGKDAGTLTEDPDEGTAGVESAVLRGFLILGKEDRRYGPALSINELSNLAKGE
KANVLIGQGDVVLVMKRKRDSSILTDSQTATKRIRMAIN
>A/Baylor/4052/1981_1981.50
MERIKELRNLMSQSRTREILTKTTVDHMAIIKKYTSGRQEKNPSLRMKWMMAMKYPITANKRITEMIPERNE
QGQTLWSKMNDAGSDRVMVSPLAVTWWNRNGPVTSTVHYPKIYKTYFEKVERLKHGTFGPVHFRNQVKIRRR
VDINPGHADLSAKEAQDVIMEVVFPNEVGARILTSESQLTITKEKKEELQNCKISPLMVAYMLERELVRKTR
FLPVAGGTSSVYIEVLHLTQGTCWEQMYTPGGEVRNDDVDQSLIIAARNIVRRAAVSADPLASLLEMCHSTQ
IGGTRMVDILRQNPTEEQAVDICKAAMGLRISSSFSFGGFTFKRTSGSSVKREEEVLTGNLQTLKLKVHEGY
EEFTMVGKRATAILRKATRRLIQLIVSGRDEQSIVEAIVVAMVFSQEDCMIKAVRGDLNFVNRANQRLNPMH
QLLRHFQKDAKVLFQNWGIEPIDNVMGMIGILPDMTPSTEMSMRGVRVSKMGVDEYSNAERVVVSIDRFLRV
RDQRGNVLLSPEEVSETQGTEKLTITYSSSMMWEINGPESVLVNTYQWIIRNWETVKIQWSQNPTMLYNKME
FEPFQSLVPKAIRGQYSGFVRTLFQQMRDVLGTFDTTQIIKLLPFAAAPPKQSRMQFSSLTVNVRGSGMRIL
VRGNSPVFNYNKTTKRLTVLGKDAGTLTEDPDEGTAGVESAVLRGFLILGKEDRRYGPALSINELSNLAKGE
KANVLIGQGDVVLVMKRKRDSSILTDSQTATKRIRMAIN
>A/Albany/20/1978_1978.50
MERIKELRNLMSQSRTREILTKTTVDHMAIIKKYTSGRQEKNPSLRMKWMMAMKYPITADKRITEMIPERNE
QGQTLWSKMNDAGSDRVMVSPLAVTWWNRNGPVTSTVHYPKIYKTYFEKVERLKHGTFGPVHFRNQVKIRRR
VDINPGHADLSAKEAQDVIMEVVFPNEVGARILTSESQLTITKEKKEELQNCKISPLMVAYMLERELVRKTR
FLPVAGGTSSVYIEVLHLTQGTCWEQMYTPGGEVRNDDVDQSLIIAARNIVRRAAVSADPLASLLEMCHSTQ
IGGTRMVDILRQNPTEEQAVDICKAAMGLRISSSFSFGGFTFKRTSGSSVKREEEVLTGNLQTLKIKVHEGY
EEFTMVGKRATAILKKATRRLIQLIVSGRDEQSIVEAIVVAMVFSQEDCMIKAVRGDLNFVNRANQRLNPMH
QLLRHFQKDAKVLFQNWGIEPIDNVMGMIGILPDMTPSTEMSMRGVRVSKMGVDEYSNAERVVVSIDRFLRV
RDQRGNVLLSPEEVSETQGTEKLTITYSSSMMWEINGPESVLVNTYQWIIRNWETVKIQWSQNPTMLYNKME
FEPFQSLVPKAIRGQYSGFVRTLFQQMRDVLGTFDTTQIIKLLPFAAAPPKQSRMQFSSLTVNVRGSGMRIL
VRGNSPVFNYNKTTKRLTVLGKDAGTLTEDPDEGTAGVESAVLRGFLILGKEDRRYGPALSINELSNLAKGE
KANVLIGQGDVVLVMKRKRDSSILTDSQTATKRIRMAIN
>A/Siena/10/1989_1989.50
MERIKELRNLMSQSRTREILTKTTVDHMAIIKKYTSGRQEKNPSLRMKWMMAMKYPITADKKITEMIPERNE
QGQTLWSKVNDAGSDRVMISPLAVTWWNRNGPVASTIHYPKIYKTYFEKVERLKHGTFGPVHFRNQVKIRRR
VDINPGHADLSAKEAQDVIMEVVFPNEVGARILTSESQLTITKEKKEELQNCKISPLMVAYMLERELVRKTR
FLPVAGGTSSVYIEVLHLTQGTCWEQMYTPGGEVRNDDVDQSLIIAARNIVRRAAVSADPLASLLEMCHSTQ
IGGTRMVDILRQNPTEEQAVDICKAAMGLRISSSFSFGGFTFKRTSGSSVKREEEVLTGNLQTLKLNVHEGY
EEFTMVGKRATAILRKATRRLIQLIVSGRDEQSIVEAIVVAMVFSQEDCMVKAVRGDLNFVNRANQRLNPMH
QLLRHFQKDAKVLFQNWGIEPIDNVMGMIGILPDMTPSTEMSMRGVRVSKMGVDEYSNAERVVVSIDRFLRV
RDQRGNVLLSPEEVSETQGTEKLTITYSSSMMWEINGPESVLINTYQWIIRNWETVKIQWSQNPTMLYNKME
FEPFQSLVPKAIRGQYSGFVRTLFQQMRDVLGTFDTTQIIKLLPFAAAPPKQSRMQFSSLTVNVRGSGMRIL
VRGNSPVFNYNKTTKRLTILGKDAGTLTEDPDEGTAGVESAVLRGFLILGKEDRRYGPALSINELSNLAKGE
KANVLIGQGDVVLVMKRKRDSSILTDSQTATKRIRMAIN
>A/Siena/9/1989_1989.50
MERIKELRNLMSQSRTREILTKTTVDHMAIIKKYTSGRQEKNPSLRMKWMMAVKYPITADKKITEMIPERNE
QGQTLWSKVNDAGSDRVMISPLAVTWWNRNGPVASTIHYPKIYKTYFEKVERLKHGTFGPVHFRNQVKIRRR
VDINPGHADLSAKEAQDVIMEVVFPNEVGARILTSESQLTITKEKKEELQNCKISPLMVAYMLERELVRKTR
FLPVAGGTSSVYIEVLHLTQGTCWEQMYTPGGEVRNDDVDQSLIIAARNIVRRAAVSADPLASLLEMCHSTQ
IGGTRMVDILRQNPTEEQAVDICKAAMGLRISSSFSFGGFTFKRTSGSSVKREEEVLTGNLQTLKLKVHEGY
EEFTMVGKRATAILRKATRRLIQLIVSGRDEQSIVEAIVVAMVFSQEDCMIKAVRGDLNFVNRANQRLNPMH
QLLRHFQKDAKVLFQNWGIEPIDNVMGMIGILPDMTPSTEMSMRGVRVSKMGVDEYSNAERVVVSIDRFLRV
RDQRGNVLLSPEEVSETQGTEKLTITYSSSMMWEINGPESVLINTYQWIIRNWETVKIQWSQNPTMLYNKME
FEPFQSLVPKAIRGQYSGFVRTLFQQMRDVLGTFDTTQIIKLLPFAAAPPKQSRMQFSSLTVNVRGSGMRIL
VRGNSPVFNYNKTTKRLTVLGKDAGTLTEDPDEGTAGVESAVLRGFLILGKEDRRYGPALSINELSNLAKGE
KANVLIGQGDVVLVMKRKRDSSILTDSQTATKRIRMAIN
>A/Weiss/43_1943.50
MERIKELRNLMSQSRTREILTKTTVDHMAIIKKYTSGRQEKNPSLRMKWMMAMKYPITADKRITEMIPERND
QGQTLWSKMNDAGSDRVMVSPLAVTWWNRNGPMTSTVHYPKIYKTYFEKVERLKHGTFGPVHFRNQVKIRRR
VDINPGHADLSAKEAQDVIMEVVFPNEVGARILTSESQLTITKEKKEELKDCKISPLMVAYMLERELVRKTR
FLPVAGGTSSVYIEVLHLTQGTCWEQMYTPGGEVRNDDIDQSLIIAARNIVRRAAVSADPLASLLEMCHSTQ
IGGTRMVDILRQNPTEEQAVDICKAAMGLRISSSFSFGGFTFKRTSGSSVKREEEVLTGNLQTLKIRVHEGY
EEFTMVGRRATAILRKATRRLIQLIVSGRDEQSIAEAIIVAMVFSQEDCMIKAVRGDLNFVNRANQRLNPMY
QLLRHFQKDAKVLFQNWGIEPIDNVMGMIGILPDMTPSTEMSMRGVRVSKMGVDEYSSAEGVVVSIDRFLRV
RDQRGNVLLSPEEVSETQGTEKLTITYSSSMMWEINGPESVLVNTYQWIIRNWETVKIQWSQNPTMLYNKME
FEPFQSLVPKAIRGQYSGFVRTLFQQMRDVLGTFDTTQIIKLLPFAAAPPKQSRMQFSSLTVNVRGSGMRIL
VRGNSPVFNYNKVTKRLTVLGKDAGTLTEDPDEGTAGVESAVLRGFLILGKEDRRYGPALSINELSNLAKGE
KANVLIGQGDVVLVMKRKRNSSILTDSQTATKRIRMAIN
>A/Memphis/1/1983_1983.50
MERIKELRNLMSQSRTREILTKTTVDHMAIIKKYTSGRQEKNPSLRMKWMMAMKYPITADKRITEIIPERNE
QGQTLWSKMNDAGSDRVMVSPLAVTWWNRNGPVTSTVHYPKIYKTYFEKVERLKHGTFGPVHFRNQVKIRRR
VDINPGHADLSAKEAQDVIMEVVFPNEVGARILTSESQLTITKEKKEELQNCKISPLMVAYMLERELVRKTR
FLPVAGGTSSVYIEVLHLTQGTCWEQMYTPGGEVRNDDVDQSLIIAARNIVRRAAVSADPLASLLEMCHNTQ
IGGTRMVDILRQNPTEEQAVDICKAAMGLRISSSFSFGGFTFKRTSGSSVKREEEVLTGNLQTLKLKVHEGY
EEFTMVGKRATAILRKATRRLIQLIVSGRDEQSIVEAIVVAMVFSQEDCMIKAVRGDLNFVNRANQRLNPMH
QLLRHFQKDAKVLFQNWGIEPIDNVMGMIGILPDMTPSTEMSMRGVRVSKMGVDEYSNAERVVVSIDRFLRV
RDQRGNVLLSPEEVSETQGTEKLTITYSSSMMWEINGPESVLVNTYQWIIRNWETVKIQWSQNPTMLYNKME
FEPFQSLVPKAIRSQYSGFVRTLFQQMRDVLGTFDTTQIIKLLPFAAAPPKQSRMQFSSLTVNVRGSGMRIL
VRGNSPVFNYNRTTKRLTVLGKDAGTLTEDPDEGTAGVESAVLRGFLILGKEDRRYGPALSINELSNLAKGE
KANVLIGQGDVVLVMKRKRDSSILTDSQTATKRIRMAIN
>A/Memphis/2/1983_1983.50
MERIKELRNLMSQSRTREILTKTTVDHMAIIKKYTSGRQEKNPSLRMKWMMAMKYPITADKRITEMIPERNE
QGQTLWSKMNDAGSDRVMVSPLAVTWWNRNGPVTSTVHYPKIYKTYFEKVERLKHGTFGPVHFRNQVKIRRR
VDINPGHADLSAKEAQDVIMEVVFPNEVGARILTSESQLTITKEKKEELQNCKISPLMVAYMLERELVRKTR
FLPVAGGTSSVYIEVLHLTQGTCWEQMYTPGGEVRNDDVDQSLIIAARNIVRRAAVSADPLASLLEMCHSTQ
IGGTRMVDILRQNPTEEQAVDICKAAMGLRISSSFSFGGFTFKRTSGSSVKREEEVLTGNLQTLKLKVHEGY
EEFTMVGKRATAILRKATRRLIQLIVSGRDEQSIVEAIVVAMVFSQEDCMIKAVRGDLNFVNRANQRLNPMH
QLLRHFQKDAKVLFQNWGIEPIDNVMGMIGILPDMTPSTEMSMRGVRVSKMGVDEYSNAERVVVSIDRFLRV
RDQRGNVLLSPEEVSETQGTEKLTITYSSSMMWEINGPESVLVNTYQWIIRNWETVKIQWSQNPTMLYNKME
FEPFQSLVPKAIRGQYSGFVRTLFQQMRDVLGTFDTTQIIKLLPFAAAPPKQSRMQFSSLTVNVRGSGMRIL
VRGNSPVFNYNRTTKRLTVLGKDAGTLTEDPDEGTAGVESAVLRGFLILGKEDRRYGPALSINELSNLAKGE
KANVLIGQGDVVLVMKRKRNSSILTDSQTATKRIRMAIN
>A/Memphis/6/1983_1983.50
MERIKELRNLMSQSRTREILTKTTVDHMAIIKKYTSGRQEKNPSLRMKWMMAMKYPITADKRITEMIPERNE
QGQTLWSKMNDAGSDRVMVSPLAVTWWNRNGPVTSTVHYPKIYKTYFEKVERLKHGTFGPVHFRNQVKIRRR
VDINPGHADLSAKEAQDVIMEVVFPNEVGARILTSESQLTITKEKKEELQNCKISPLMVAYMLERELVRKTR
FLPVAGGTSSVYIEVLHLTQGTCWEQMYTPGGEVRNDDVDQSLIIAARNIVRRAAVSADPLASLLEMCHSTQ
IGGTRMVDILRQNPTEEQAVDICKAAMGLRISSSFSFGGFTFKRTSGSSVNREEEVLTGNLQTLKLKVHEGC
EEFTMVGKRATAILRKATRRLIQLIVSGRDEQSIVEAIVVAMVFSQEDCMIKAVRGDLNFVNRANQRLNPMH
QLLRHFQKDAKVLFQNWGIEPIDNVMGVIGILPDMTPSTEMSMRGVRVSKMGVDEYSNAERVVVSIDRFLRV
RDQRGNVLLSPEEVSETQGTEKLTITYSSSMMWEINGPESVLVNTYQWIIRNWETVKIQWSQNPTMLYNKME
FEPFQSLIPKAIRGQYSGFVRTLFQQMRDVLGTFDTTQIIKLLPFAAAPPKQSRMQFSSLTVNVRGSGMRIL
VRGNSPVFNYNRTTKRLTVLGKDAGTLTEDPDEGTAGVESAVLRGFLILGKEDRRYGPALSINELSNLAKGE
KANVLIGQGDVVLVMKRKRDSSILTDSQTATKRIRMAIN
>A/Denver/1/1957_1957.50
MERIKELRNLMSQSRTREILTKTTVDHMAIIKKYTSGRQEKNPSLRMKWMMAMKYPITADKRITEMIPERNE
QGQTLWSKMNDAGSDRVMVSPLAVTWWNRNGPMTSTVHYPKIYKTYFEKVERLKHGTFGPVHFRNQVKIRRR
VDINPGHADLSAKEAQDVIMEVVFPNEVGARILTSESQLTITKEKKEELQDCKISPLMVAYMLERELVRKTR
FLPVAGGTSSVYIEVLHLTQGTCWEQMYTPGGEVRNDDVDQSLIIAARNIVRRAAVSADPLASLLEMCHSTQ
IGGTRMVDILRQNPTEEQAVDICKAAMGLRISSSFSFGGFTFKRTSGSSVKREEEVLTGNLQTLKIRVHEGY
EEFTMVGKRATAILRKATRRLIQLIVSGRDEQSIAEAIIVAMVFSQEDCMIKAVRGDLNFVNRANQRLNPMH
QLLRHFQKDAKVLFQNWGIEHIDNVMGMIGVLPDMTPSTEMSMRGVRVSKMGVDEYSSAERVVVSIDRFLRV
RDQRGNVLLSPEEVSETQGTEKLTITYSSSMMWEINGPESVLVNTYQWIIRNWETVKIQWSQNPTMLYNKME
FEPFQSLVPKAIRGQYSGFVRTLFQQMRDVLGTFDTTQIIKLLPFAAAPPKQSRMQFSSLTVNVRGSGMRIL
VRGNSPVFNYNKTTKRLTILGKDAGTLTEDPDEGTSGVESAVLRGFLILGKEDRRYGPALSINELSNLAKGE
KANVLIGQGDVVLVMKRKRDSSILTDSQTATKRIRMAIN
>A/Auckland/605/2001_2001.50
MERIKELRNLMSQSRTREILTKTTVDHMAIIKKYTSGRQEKNPSLRMKWMMAMKYPITADKRITEMIPERNE
QGQTLWSKVNDAGSDRVMISPLAVTWWNRNGPVASTIHYPKIYKTYFEKVERLKHGTFGPVQFRNQVKIRRR
VDINPGHADLSAKEAQDVIMEVVFPNEVGARILTSESQLTITKEKKEELQNCKISPLMVAYMLERELVRKTR
FLPVAGGTSSVYIEVLHLTQGTCWEQMYTPGGEVRNDDVDQSLIIAARNIVRRAAVSADPLASLLEMCHSTQ
IGGTRMVDILRQNPTEEQAVDICKAAMGLRISSSFSFGGFTFKRTSGSSVKREEEMLTGNLQTLKLTVHEGY
EEFTMVGKRATAILRKATRRLIQLIVSGRDEQSIVEAIVVAMVFSQEDCMVKAVRGDLNFVNRANQRLNPMH
QLLRHFQKDAKVLFLNWGIEPIDNVMGMIGILPDMTPSTEMSMRGVRISKMGVDEYSNAEKVVVSIDRFLRV
RDQRGNVLLSPEEVSETQGTEKLTITYSSSMMWEINGPESVLINTYQWIIRNWETVKIQWSQNPTMLYNKME
FEPFQSLVPKAIRGQYSGFVRTLFQQMRDVLGTFDTTQIIKLLPFAAAPPKQSRMQFSSLTVNVRGSGMRIL
VRGNSPVFNYNKTTKRLTVLGKDAGTLTEDPDEGTAGVESAVLRGFLILGKEDRRYGPALSINELSNLAKGE
KANVLIGQGDVVLVMKRKRDSSILTDSQTATKRIRMAIN
>A/Canterbury/01/2001_2001.50
MERIKELRNLMSQSRTREILTKTTVDHMAIIKKYTSGRQEKNPSLRMKWMMAMKYPITADKRITEMIPERNE
QGQTLWSKVNDAGSDRVMISPLAVTWWNRNGPVASTIHYPKIYKTYFEKVERLKHGTFGPVHFRNQVKIRRR
VDINPGHADLSAKEAQDVIMEVVFPNEVGARILTSESQLTITKEKKEELQNCKISPLMVAYMLERELVRKTR
FLPVAGGTSSVYIEVLHLTQGTCWEQMYTPGGEVRNDDVDQSLIIAARNIVRRAAVSADPLASLLEMCHSTQ
IGGTRMVDILRQNPTEEQAVDICKAAMGLRISSSFSFGGFTFKRTSGSSVKREEEVLTGNLQTLKLTVHEGY
EEFTMVGKRATAILRKATRRLIQLIVSGRDEQSIVEAIVVAMVFSQEDCMVKAVRGDLNFVNRANQRLNPMH
QLLRHFQKDAKVLFLNWGIELIDNVMGMIGILPDMTPSTEMSMRGVRVSKMGVDEYSNAERVVVSIDRFLRV
RDQRGNVLLSPEEVSETQGTEKLTITYSSSMMWEINGPESVLINTYQWIIRNWETVKIQWSQNPTMLYNKME
FEPFQSLVPKAIRGQYSGFVRTLFQQMRDVLGTFDTTQIIKLLPFAAAPPKQSRMQFSSLTVNVRGSGMRIL
VRGNSPVFNYNKTTKRLTVLGKDAGTLTEDPDEGTAGVESAVLRGFLILGKEDRRYGPALSINELSNLAKGE
KANVLIGQGDVVLVMKRKRDSSILTDSQTATKRIRMAIN
>A/Canterbury/126/2001_2001.50
MERIKELRNLMSQSRTREILTKTTVDHMAIIKKYTSGRQEKNPSLRMKWMMAMKYPITADKRITEMIPERNE
QGQTLWSKVNDAGSDRVMISPLAVTWWNRNGPVASTIHYPKIYKTYFEKVERLKHGTFGPVHFRNQVKIRRR
VDINPGHADLSAKEAQDVIMEVVFPNEVGARILTSESQLTITKEKKEELQNCKISPLMVAYMLERELVRKTR
FLPVAGGTSSVYIEVLHLTQGTCWEQMYTPGGEVRNDDVDQSLIIAARNIVRRAAVSADPLASLLEMCHSTQ
IGGTRMVDVLRQNPTEEQAVDICKAAMGLRISSSFSFGGFTFKRTSGSSVKREEEMLTGNLQTLKLTVHEGY
EEFTMVGKRATAILRKATRRLIQLIVSGRDEQSIVEAIVVAMVFSQEDCMVKAVRGDLNFVNRANQRLNPMH
QLLRHFQKDAKVLFLNWGIEPIDNVMGMIGILPDMTPSTEMSMRGVRVSKMGVDEYSNAEKVVVSIDRFLRV
RDQRGNVLLSPEEVSETQGTEKLTITYSSSMMWEINGPESVLINTYQWIIRNWETVKIQWSQNPTMLYNKME
FEPFQSLVPKAIRGQYSGFVRTLFQQMRDVLGTFDTTQIIKLLPFAAAPPKQSRMQFSSLTVNVRGSGMRIL
VRGNSPVFNYNKTTKKLTVLGKDAGTLTEDPDEGTAGVESAVLRGFLILGKEDRRYGPALSINELSNLAKGE
KANVLIGQGDVVLVMKRKRDSSILTDSQTATKRIRMAIN
>A/Canterbury/139/2001_2001.50
MERIKELRNLMSQSRTREILTKTTVDHMAIIKKYTSGRQEKNPSLRMKWMMAMKYPITADKRITEMIPERNE
QGQTLWSKVNDAGSDRVMISPLAVTWWNRNGPVASTIHYPKIYKTYFEKVERLKHGTFGPVHFRNQVKIRRR
VDINPGHADLSAKEAQDVIMEVVFPNEVGARILTSESQLTITKEKKEELQNCKISPLMVAYMLERELVRKTR
FLPVAGGTSSVYIEVLHLTQGTCWEQMYTPGGEVRNDDVDQSLIIAARNIVRRAAVSADPLASLLEMCHSTQ
IGGTRMVDILRQNPTEEQAVDICKAAMGLRISSSFSFGGFTFKRTSGSSVKREEEMLTGNLQTLKLTVHEGY
EEFTMVGKRATAILRKATRRLIQLIVSGRDEQSIVEAIVVAMVFSQEDCMVKAVRGDLNFVNRANQRLNPMH
QLLRHFQKDAKVLFLNWGIEPIDNVMGMIGILPDMTPSTEMSMRGVRVSKMGVDEYSNAEKVVVSIDRFLRV
RDQRGNVLLSPEEVSETQGAEKLTITYSSSMMWEINGPESVLINTYQWIIRNWETVKIQWSQNPTMLYNKME
FEPFQSLVPKAIRGQYSGFVRTLFQQMRDVLGTFDTTQIIKLLPFAAAPPKQSRMQFSSLTVNVRGSGMRIL
VRGNSPVFNYSKTTKRLTVLGKDAGTLTEDPDEGTAGVESAVLRGFLILGKEDRRYGPALSINELSNLAKGE
KANVLIGQGDVVLVMKRKRDSSILTDSQTATKRIRMAIN
>A/Canterbury/22/2001_2001.50
MERIKELRNLMSQSRTREILTKTTVDHMAIIKKYTSGRQEKNPSLRMKWMMAMRYPITADKRITEMIPERNE
QGQTLWSKVNDAGSDRVMISPLAVTWWNRNGPVASTIHYPKIYKTYFEKVERLKHGTFGPVHFRNQVKIRRR
VDINPGHADLSAKEAQDVIMEVVFPNEVGARILTSESQLTITKEKKEELQNCKISPLMVAYMLERELVRKTR
FLPVAGGTSSVYIEVLHLTQGTCWEQMYTPGGEVRNDDVDQSLIIAARNIVRRAAVSADPLASLLEMCHSTQ
IGGTKMVDILRQNPTEEQAVDICKAAMGLRISSSFSFGGFTFKRTSGSSVKREEEMLTGNLQTLKLTVHEGY
EEFTMVGKRATAILRKATRRLIQLIVSGRDEQSIVEAIVVAMVFSQEDCMVKAVRGDLNFVNRANQRLNPMH
QLLRHFQKDAKVLFLNWGIEPIDNVMGMIGILPDMTPSTEMSMRGVRVSKMGVDEYSNAEKVVVSIDRFLRV
RDQRGNVLLSPEEVSETQGTEKLTITYSSSMMWEINGPESVLINTYQWIIRNWETVKIQWSQNPTMLYNKME
FEPFQSLVPKAIRGQYSGFVRTLFQQMRDVLGTFDTTQIIKLLPFAAAPPKQSRMQFSSLTVNVRGSGMRIL
VRGNSPVFNYNKTTKRLTVLGKDAGTLTEDPDEGTAGVESAVLRGFLILGKEDRRYGPALSINELSNLAKGE
KANVLIGQGDVVLVMKRKRDSSILTDSQTATKRIRMAII
>A/Canterbury/42/2001_2001.50
MERIKELRNLMSQSRTREILTKTTVDHMAIIKKYTSGRQEKNPSLRMKWMMAMKYPITADKRITEMIPERNE
QGQTLWSKVNDAGSDRVMISPLAVTWWNRNGPVASTIHYPKIYKTYFEKVERLKHGTFGPVHFRNQVKIRRR
VDINPGHADLSAKEAQDVIMEVVFPNEVGARILTSESQLTITKEKKEELQNCKISPLMVAYMLERELVRKTR
FLPVAGGTSSVYIEVLHLTQGTCWEQMYTPGGEVRNDDVDQSLIIAARNIVRRAAVSADPLASLLEMCHSTQ
IGGTRMVDILRQNPTEEQAVDICKAAMGLRISSSFSFGGFTFKRTSGSSVKREEEMLTGNLQTLKLTVHEGY
EEFTMVGKRATAILRKATRRLIQLIVSGRDEQSIIEAIVVAMVFSQEDCMVKAVRGDLNFVNRANQRLNPMH
QLLRHFQKDAKVLFLNWGIEPIDNVMGMIGILPDMTPSTEMSMRGVRVSKMGVDEYSNAEKVVVSIDRFLRV
RDQRGNVLLSPEEVSETQGTEKLTITYSSSMMWEINGPESVLINTYQWIIRNWETVKIQWSQNPTMLYNKME
FEPFQSLVPKAIRGQYSGFVRTLFQQMRDVLGTFDTTQIIKLLPFAAAPPKQSRMQFSSLTVNVRGSGMRIL
VRGNSPVFNYNKTTKRLTVLGKDAGTLTEDPDEGTAGVESAVLRGFLIFGKEDRRYGPALSINELSNLAKGE
KANVLIGQGDVVLVMKRKRDSSILTDSQTATKRIRMAIN
>A/New_York/212/2001_2001.50
MERIKELRNLMSQSRTREILTKTTVDHMAIIKKYTSGRQEKNPSLRMKWMMAMKYPITADKKITEMIPERNE
QGQTLWSKVNDAGSDRVMISPLAVTWWNRNGPVASTIHYPKIYKTYFEKVERLKHGTFGPVHFRNQVKIRRR
VDINPGHADLSAKEAQDVIMEVVFPNEVGARILTSESQLTITKEKKEELQNCKISPLMVAYMLERELVRKTR
FLPVAGGTSSVYIEVLHLTQGTCWEQMYTPGGEVRNDDVDQSLIIAARNIVRRSAVSADPLASLLEMCHSTQ
IGGTRMVDILRQNPTEEQAVDICKAAMGLRISSSFSFGGFTFKRTSGSSVKREEEVLTGNLQTLKLTVHEGY
EEFTMVGKRATAILRKATRRLIQLIVSGRDEQSIVEAIVVAMVFSQEDCMVKAVRGDLNFVNRANQRLNPMH
QLLRHFQKDAKVLFLNWGIEPIDNVMGMIGILPDMTPSTEMSMRGVRVSKMGVDEYSNAEKVVVSIDRFLRV
RDQRGNVLLSPEEVSETQGTEKLTITYSSSMMWEINGPESVLINTYQWIIRNWETVKIQWSQNPTMLYNKME
FEPFQSLVPKAIRGQYSGFVRTLFQQMRDVLGTFDTTQIIKLLPFAAAPPKQSRMQFSSLTVNVRGSGMRIL
VRGNSPVFNYNKTTKRLTVLGKDAGTLTEDPDEGTAGVESAVLRGFLILGKEDRRYGPALSINELSNLAKGE
KANVLIGQGDVVLVMKRKRDSSILTDSQTATKRIRMAIN
>A/Western_Australia/18/2001_2001.50
MERIKELRNLMSQSRTREILTKTTVDHMAIIKKYTSGRQEKNPSLRMKWMMAMKYPITADKRITEMIPERNE
QGQTLWSKVNDAGSDRVMISPLAVTWWNRNGPVASTIHYPKIYKTYFEKVERLKHGTFGPVHFRNQVKIRRR
VDINPGHADLSAKEAQDVIMEVVFPNEVGARILTSESQLTITKEKKEELQNCKISPLMVAYMLERELVRKTR
FLPVAGGTSSVYIEVLHLTQGTCWEQMYTPGGEVRNDDVDQSLIIAARNIVRRAAVSADPLASLLEMCHSTQ
IGGTRMVDILRQNPTEEQAVDICKAAMGLRISSSFSFGGFTFKRTSGSSVKREEEVLTGNLQTLKLTVHEGY
EEFTMVGKRATAILRKATRRLIQLIVSGKDEQSIVEAIVVAMVFSQEDCMVKAVRGDLNFVNRANQRLNPMH
QLLRHFQKDAKVLFLNWGIEPIDNVMGMIGILPDMTPSTEMSMRGVRVSKMGVDEYSNAERVVVSIDRFLRV
RDQRGNVLLSPEEVSETQGTEKLTITYSSSMMWEINGPESVLINTYQWIIRNWETVKIQWSQNPTMLYNKME
FEPFQSLVPKAIRGQYSGFVRTLFQQMRDVLGTFDTTQVIKLLPFAAAPPKQSRMQFSSLTVNMRGSGMRIL
VRGNSPVFNYNKTTKRLTVLGKDAGTLTEDPDEGTAGVESAVLRGFLILGKEDRRYGPALSINELSNLAKGE
KANVLIGQGDVVLVMKRKRDSSILTDSQTATKRIRMAIN
>A/Western_Australia/20/2001_2001.50
MERIKELRNLMSQSRTREILTKTTVDHMAIIKKYTSGRQEKNPSLRMKWMMAMKYPITADKRITEMIPERNE
QGQTLWSKVNDAGSDRVMISPLAVTWWNRNGPVASTIHYPKIYKTYFEKVERLKHGTFGPVHFRNQVKIRRR
VDINPGHADLSAKEAQDVIMEVVFPNEVGARILTSESQLTITKEKKEELQNCKISPLMVAYMLERELVRKTR
FLPVAGGTSSVYIEVLHLTQGTCWEQMYTPGGEVRNDDVDQSLIIAARNIVRRAAVSADPLASLLEMWPQTQ
IGGTRMVDILRQNPTEEQAVDICKAAMGLRISSSFSFGGFTFKRTSGSSVKREEEMLTGNLQTLKLTVHEGY
EEFTMVGKRATAILRKATRRLIQLIVSGRDEQSIVEAIVVAMVFSQEDCMVKAVRGDLNFVNRANQRLNPMH
QLLRHFQKDAKVLFLNWGIEPIDNVMGMIGILPDMTPSTEMSMRGVRVSKMGVDEYSNAEKVVVSIDRFLRV
RDQRGNVLLSPEEVSETQGTEKLTITYSSSMMWEINGPESVLINTYQWIIRNWETVKIQWSQNPTMLYNKME
FEPFQSLVPKAIRGQYSGFVRTLFQQMRDVLGTFDTTQIIKLLPFAAAPPKQSRMQFSSLTVNVRGSGMRIL
VRGNSPVFNYNKTTKRLTVLGKDAGTLTEDPDEGTAGVESAVLRGFLILGKEDRRYGPALSINELSNLAKGE
KANVLIGQGDVVLVMKRKRDSSILTDSQTATKRIRMAIN
>A/Alaska/1935_1935.50
MERIKELRNLMSQSRTREILTKTTVDHMAIIKKYTSGRQEKNPALRMKWMMAMKYPITADKRITEMIPERNE
QGQTLWSKMNDAGSDRVMVSPLAVTWWNRNGPITNTVHYPKIYKTYFERVERLKHGTFGPVHFRNQVKIRRR
VDINPGHADLSAKEAQDVIMEVVFPNEVGARILTSESQLTITKEKKEELQDCKISPLMVAYMLERELVRKTR
FLPVAGGTSSVYIEVLHLTQGTCWEQMYTPGGEVRNDDVDQSLIIAARNIVRRAAVSADPLASLLEMCHSTQ
IGGIRMVDILRQNPTEEQAVDICKAAMGLRISSSFSFGGFTFKRTSGSSVKREEEVLTGNLQTLKIRVHEGY
EEFTMVGRRATAILRKATRRLIQLIVSGRDEQSIAEAIIVAMVFSQEDCMIKAVRGDLNFVNRANQRLNPMH
QLLRHFQKDAKVLFQNWGVEPIDNVMGMIGILPDMTPSIEMSMRGVRISKMGVDEYSSTERVVVSIDRFLRI
RDQRGNVLLSPEEVSETQGTEKLTITYSSSMMWEINGPESVLVNTYQWIIRNWETVKIQWSQNPTMLYNKME
FEPFQSLVPKAIRGQYSGFVRTLFQQMRDVLGTFDTAQIIKLLPFAAAPPKQSRMQFSSFTVNVRGSGMRIL
VRGNSPVFNYNKATKRLTVLGKDAGTLTEDPDEGTAGVESAVLRGFLILGKEDKRYGPALSINELSNLAKGE
KANVLIGQGDVVLVMKRKRDSSILTDSQTATKRIRMAIN
>A/bh/1935_1935.50
MERIKELRNLMSQSRTREILTKTTVDHMAIIKKYTSGRQEKNPALRMKWMMAMKYPITADKRITEMIPERNE
QGQTLWSKMNDAGSDRVMVSPLAVTWWNRNGPMTSTVHYPKIYKTYFEKVERLKHGTFGPVHFRNQVKIRRR
VDINPGHADLSAKEAQDVIMEVVFPNEVGARILTSESQLTITKEKKEELQGCKISPLMVAYMLERELVRKTR
FLPVAGGTSSVYIEVLHLTQGTCWEQMYTPGGEVRNDDVDQSLIIAARNIVRRATVSADPLASLLEMCHSTQ
IGGIRMVDILRQNPTEEQAVDICKAAMGLRISSSFSFGGFTFKRTSGSSVKREEEVLTGNLQTLKIRVHEGY
EEFTMVGRRATAILRKANRRLIQLIVSGRDEQSIAEAIIVAMVFSQEDCMIKAVRGDLNFVNRANQRLNPMH
QLLRHFQKDAKVLFQNWGIESIDNVMGMIGILPDMTPSTEMSMRGVRVSKMGVDEYSSAEKVVVSIDRFLRV
RDQRGNVLLSPEEVSETQGTEKLTITYSSSMMWEINGPESVLVNTYQWIIRNWETVKIQWSQNPTMLYNKME
FEPFQSLVPKAVRGQYSGFVRTLFQQMRDVLGTFDTAQIIKLLPFAAAPPKQSRMQFSSLTVNVRGSGMRIL
VRGNSPVFNYNKTTKRLTVLGKDAGTLTEDPDEGTAGVESAVLRGFLILGKEDRRYGPALSINELRNLAKGE
KANVLIGQGDVVLVMKRKRDSSILTDSQTATKRIRMAIN
>A/Melbourne/1935_1935.50
MERIKELRNLMSQSRTREILTKTTVDHMAIIKKYTSGRQEKNPALRMKWMMAMKYPITADKRITEMIPERNE
QGQTLWSKMNDAGSDRVMVSPLAVTWWNRNGPMTSTVHYPKIYKTYFEKVERLKHGTFGPVHFRNQVKIRRR
VDINPGHADLSAKEAQDVIMEVVFPNEVGARILTSESQLTITKEKKEELQDCKISPLMVAYMLERELVRKTR
FLPVAGGTSSVYIEVLHLTQGTCWEQMYTPGGEVKNDDVDQSLIIAARNIVRRATVSSDPLASLLEMCHSTQ
IGGIRMVDILRQNPTEEQAVDICKAAMGLRISSSFSFGGFTFKRTSGSSVKREEEVLTGNLQTLKIRVHEGY
EEFTMVGRRATAILRKATRRLIQLIVSGRDEQSIAEAIIVAMVFSQEDCMIKAVRGDLNFVNRANQRLNPMH
QLLRHFQKDAKVLFQNWGIEPIDNVMGMIGILPDMTPSTEMSMRGVRVSKMGVDEYSSTERIMVSIDRFLRV
RDQRGNVLLSPEEVSETQGTEKLTITYSSSMMWEINGPESVLVNTYQWIIRNWETVKIQWSQNPTMLYNEME
FEPFQSLVPKAVRGQYSGFVRTLFQQMRDVLGTFDTAQIIKLLPFAAAPPKQSRMQFSSLTVNVRGSGMRIL
VRGNSPVFNYNKTTKRLTVLGKDAGTLTEDPDEGTAGVESAVLRGFLILGKEDRRYGPALSINELRNLAKGE
KANVLIGQGDVVLVMKRKRDSSILTDSQTATKRIRMAIN
>A/Phila/1935_1935.50
MERIKELRNLMSQSRTREILTKTTVDHMAIIKKYTSGRQEKNPALRMKWMMAMKYPITADKRITEMIPERNE
QGQTLWSKMNDAGSDRVMVSPLAVTWWNRNGPMTSTVHYPKIYKTYFEKVERLKHGTFGPVHFRNQVKIRRR
VDINPGHADLSAKEAQDVIMEVVFPNEVGARILTSESQLTITKEKKEELQDCKISPLMVAYMLERELVRKTR
FLPVAGGTSSVYIEVLHLTQGTCWEQMYTPGGEVRNDDVDQSLIIAARNIVRRAAVSADPLASLLEMCHGTQ
IGGIRMVDILRQNPTEEQAVDICKAAMGLRISSSFSFGGFTFKRTSGSSVKREEEVLTGNLQTLKIIVHEGY
EEFTMVGRRATAILRKATRRLIQLIVSGRDEQSIAEAIIVAMVFSQEDCMIKAVRGDLNFVNRANQRLNPMH
QLLRHFQKDAKVLFQNWGIEPIDNVMGMIGILPDMTPSIEMSMRGVRVSKMGVDEYSSTERAVVSIDRFLRV
RDQRGNVLLSPEEVSETQGTEKLTITYSSSMMWEINGPESVLVNTYQWIIRNWETVKIQWSQNPTMLYNKME
FEPFQSLVPKAIRGQYSGFVRTLFQQMRDVLGTFDTAQIIKLLPFAAAPPKLSRMQFSSLTVNVRGSGMRIL
VRGNSPVFNYNKATKRLTVLGKDAGTLTEDPDEGTAGVESAVLRGFLILGKEDRRYGPALSINELSNLAKGE
KANVLIGQGDVVLVMKRKRDSSILTDSQTATKRIRMAIN
>A/TW/4845/99_1999.50
MVRIKELRNLMSQSRTREILTKTTVDHMAIIKKYTSGRQEKNPSLRMKWMMAMKYPITADKRITEMIPERNE
QGQTLWSKVNDAGSDRVMISPLAVTWWNRNGPVASTIHYPKIYKTYFEKVERLKHGTFGPVHFRNQVKIRRR
VDINPGHADLSAKEAQDVIMEVVFPNEVGARILTSESQLTITKEKKEELQNCKISPLMVAYMLERELVRKTR
FLPVAGGTSSVYIEVLHLTQGTCWEQMYTPGGEVRNDDVDQSLIIAARNIVRRAAVSADPLASLLEMCHSTQ
IGGTRMVDILRQNPTEEQAVDICKAAMGLRISSSFSFGGFTFKRTSGSSVKREEEVLTGNLQTLKLTVHEGY
EEFTMVGKRATAILRKATRRLIQLIVSGRDEQSIVEAIVVAMVFSQEDCMVKAVRGDLNFVNRANQRLNPMH
QLLRHFQKDAKVLFLNWGIEPIDNVMGMIGILPDMTPSTEMSMRGVRVSKMGVDEYSNTERVVVSIDRFLRV
RDQRGNVLLSPEEVSETQGTEKLTITYSSSMMWEINGPESVLINTYQWIIRNWETVKIQWSQNPTMLYNKME
FEPFQSLVPKAIRGQYSGFVRTLFQQMRDVLGTFDTTQIIKLLPFAAAPPKQSRMQFSSLTVNVRGSGMRIL
VRGNSPVFNYNKTTKRLTVLGKDAGTLTEDPDEGTAGVESAVLRGFLILGKEDRRYGPALSINELSNLAKGE
KANVLIGQGDVVLVMKRKRDSSILTDSQTATKRIRMAIN
>A/Alabama/WRAIR1235P/2009_2009.50
MERIKELRNLMSQSRTREILTKTTVDHMAIIKKYTSGRQEKNPSLRMKWMMAMKYPITADKRITEMIPERNE
HGQTLWSKVNDAGSDRVMVSPLAVTWWNRNGPVASTIHYPKIYKTYFEKVERLKQGTFGPVHFRNQVKIRRR
VDINPGHADLSTKEAQDVIMEVVFPNEVGARILTSESQLTITKEKKEELQNCKISPLMVAYMLERELVRKTR
FLPVAGGTSSVYIEVLHLTQGTCWEQMYTPGGEVRNDDVDQSLIIAARNIVRRAAVSADPLASLLEMCHSTQ
IGGTRMVDILRQNPTEEQAVDICKAAMGLRISSSFSFGGFTFKRTSGSSVKREEEVLTGNLQTLKLTVHEGY
EEFTMVGKRATAILRKATRRLIQLIVSGRDEQSIVEAIVVAMVFSQEDCMVKAVRGDLNFVNRANQRLNPMH
QLLRHFQKDAKVLFLNWGVESIDNVMGMIGILPDMTPSTEMSMRGVRVSKMGVDEYSNAERVVVSIDRFLRV
RDQRGNVLLSPEEVSETQGTEKLTITYSSSMMWEINGPESVLINTYQWIIRNWETVKIQWSQNPTMLYNKME
FEPFQSLVPKAIRGQYSGFVRTLFQQMRDVLGTFDTTQIIKLLPFAAAPPKQSRMQFSSLTVNVRGSGMRIL
VRGNSPVFNYNKTTKRLTVLGKDAGTLTEDPDEGTAGVESAVLRGFLILGKEDRRYGPALSINELSNLAKGE
KANVLIGQGDVVLVMKRKRDSSILTDSQTATKRIRMAIN
>A/Boston/13/2009_2009.50
MERIKELRNLMSQSRTREILTKTTVDHMAIIKKYTSGRQEKNPSLRMKWMMAMKYPITADKRITEMIPERNE
HGQTLWSKVNDAGSDRVMVSPLAVTWWNRNGPVASTIHYPKIYKTYFEKVERLKQGTFGPVHFRNQVKIRRR
VDINPGHADLSAKEAQDVVMEVVFPNEVGARILTSESQLAITKEKKEELQNCKISPLMVAYMLERELVRKTR
FLPVAGGTSSVYIEVLHLTQGTCWEQMYTPGGEVRNDDVDQSLIIAARNIVRRAAVSADPLASLLEMCHSTQ
IGGTRMVDILRQNPTEEQAVDICKAAMGLRISSSFSFGGFTFKRTSGSSVKREEEVLTGNLQTLKLTVHEGY
EEFTMVGKRATAILRKATRRLIQLIVSGRDEQSIVEAIVVAMVFSQEDCMVKAVRGDLNFVNRANQRLNPMH
QLLRHFQKDAKVLFLNWGVEPIDNVMGMIGILPDMTPSTEMSMRGVRVSKMGVDEYSNAERVVVSIDRFLRV
RDQRGNVLLSPEEVSETQGTEKLTITYSSSMMWEINGPESVLINTYQWIIRNWETVKIQWSQNPTMLYNKME
FEPFQSLVPKAIRGQYSGFVRTLFQQMRDVLGTFDTTQIIKLLPFAAAPPKQSRMQFSSLTVNVRGSGMRIL
VRGNSPVFNYNKTTKRLTVLGKDAGTLTEDPDEGTAGVESAVLRGFLILGKEDRRYGPALSINELSNLAKGE
KANVLIGQGDVVLVMKRKRDSSILTDSQTATKRIRMAIN
>A/Boston/36/2009_2009.50
MERIKELRNLMSQSRTREILTKTTVDHMAIIKKYTSGRQEKNPSLRMKWMMAMKYPITADKKITEMIPERNE
HGQTLWSKVNDAGSDRVMVSPLAVTWWNRNGPVASTIHYPKIYKTYFEKVERLKQGTFGPVHFRNQVKIRRR
VDINPGHADLSAKEAQDVIMEVVFPNEVGARILTSESQLTITKEKKEELQNCKISPLMVAYMLERELVRKTR
FLPVAGGTSSVYIEVLHLTQGTCWEQMYTPGGEVRNDDVDQSLIIAARNIVRRAAVSADPLASLLEMCHSTQ
IGGTRMVDILWQNPTEEQAVDICKAAMGLRISSSFSFGGFTFKRTSGSSVKREEEVLTGNLQTLKLTVHEGY
EEFTMVGKRATAILRKATRRLIQLIVSGRDEQSIVEAIVVAMVFSQENCMVKAVRGDLNFVNRANQRLNPMH
QLLRHFQKDAKVLFLNWGVEPIDNVMGMIGILPDMTPSTEMSMRGVRVSKMGVDEYSNAERVVVSIDRFLRV
RDQRGNVLLSPEEVSETQGTEKLTITYSSSMMWEINGPESVLINTYQWIIRNWETVKIQWSQNPTMLYNKLE
FEPFQSLVPKAIRGQYSGFVRTLFQQMRDVLGTFDTTQIIKLLPFAAAPPKQSRMQFSSLTVNVRGSGMRIL
VRGNSPVFNYNKTTKRLTVLGKDAGTLTEDPDEGTAGVESAVLRGFLILGKEDRRYGPALSINELSNLAKGE
KANVLIGQGDVVLVMKRKRDSSILTDSQTATKRIRMAIN
>A/Boston/42/2009_2009.50
MERIKELRNLMSQSRTREILTKTTVDHMAIIKKYTSGRQEKNPSLRMKWMMAMKYPITADKRITEMIPERNE
HGQTLWSKVNDAGSDRVMVSPLAVTWWNRNGPVASTIHYPKIYKTYFEKVERLKQGTFGPVHFRNQVKIRRR
VDINPGHADLSAKEAQDVIMEVVFPNEVGARILTSESQLTITKEKKEELQNCKISPLMVAYMLERELVRKTR
FLPVAGGTSSVYIEVLHLTQGTCWEQMYTPGGEVRNDDVDQSLIVAARNIVRRAAVSADPLASLLEMCHSTQ
IGGKRMVDILRQNPTEEQAVDICKAAMGLRISSSFSFGGFTFKRTSGSSVKREEEVLTGNLQTLKLTVHEGY
EEFTMVGKRATAILRKATRRLIQLIVSGRDEQSIVEAIVVAMVFSQEDCMVKAVRGDLNFVNRANQRLNPMH
QLLRHFQKDAKVLFLNWGVEPIDNVMGMIGILPDMTPSTEMSMRGVRVSKMGVDEYSNAERVVVSIDRFLRV
RDQRGNVLLSPEEVSETQGTEKLTITYSSSMMWEINGPESVLINTYQWIIRNWETVKIQWSQNPTMLYNKME
FEPFQSLVPKAIRGQYSGFVRTLFQQMRDVLGTFDTTQIIKLLPFAAAPPKQSRMQFSSLTVNVRGSGMRIL
VRGNSPVFNYNKTTKRLTVLGKDAGTLTEDPDEGTAGVESAVLRGFLILGKEDRRYGPALSINELSNLAKGE
KANVLIGQGDVVLVMKRKRDSSILTDSQTATKRIRMAIN
>A/Boston/6/2009_2009.50
MERIKELRNLMSQSRTREILTKTTVDHMAIIKKYTSGRQEKNPSLRMKWMMAMKYPITADKRITEMIPERNE
HGQTLWSKVNDAGSDRVMVSPLAVTWWNRNGPVASTIHYPKIYKTYFEKVERLKQGTFGPVHFRNQVKIRRR
VDINPGHADLSAKEAQDVIMEVVFPNEVGARILTSESQLTITKEKKEELQDCKISPLMVAYMLERELVRKTR
FLPVAGGTSSVYIEVLHLTQGTCWEQMYTPGGEVRNDDVDQSLIIAARNIVRRAAVSADPLASLLEMCHSTQ
IGGTRMVDILRQNPTEEQAVDICKAAMGLRISSSFSFGGFTFKRTSGSSVKREEEVLTGNLQTLKLTVHEGY
EEFTMVGKRATAILRKATRRLIQLIVSGRDEQSIVEAIVVAMVFSQEDCMIKAVRGDLNFVNRANQRLNPMH
QLLRHFQKDAKVLFLNWGVESIDNVMGMIGILPDMTPSTEMSMRGVRVSKMGVDEYSNAERVVVSIDRFLRV
RDQRGNVLLSPEEVSETQGTEKLTITYSSSMMWEINGPESVLINTYQWIIRNWETVKIQWSQNPTMLYNKME
FEPFQSLVPKAIRGQYSGFVRTLFQQMRDVLGTFDTAQIIKLLPFAAAPPKQSRMQFSSLTVNVRGSGMRIL
VRGNSPVFNYNKTTKRLTVLGKDAGTLTEDPDEGTAGVESAVLRGFLILGKEDRRYGPALSINELSNLAKGE
KANVLIGQGDVVLVMKRKRDSSILTDSQTATKRIRMAIN
>A/Boston/82/2009_2009.50
MERIKELRNLMSQSRTREILTKTTVDHMAIIKKYTSGRQEKNPSLRMKWMMAMKYPITADKRITEMIPERNE
HGQTLWSKVNDAGSDRVMVSPLAVTWWNRNGPVASTIHYPKIYKTYFEKVERLKQGTFGPVHFRNQVKIRRR
VDINPGHADLSAKEAQDVIMEVVFPNEVGARILTSESQLTITKEKKEELQNCKISPLMVAYMLERELVRKTR
FLPVAGGTSSVYIEVLHLTQGTCWEQMYTPGGEVRNDDVDQSLIIAARNIVRRAAVSADPLASLLEMCHSTQ
IGGTRMVDILRQNPTEEQAVDICKAAMGLRISSSFSFGGFTFKRTSGSSVKREEEVLTGNLQTLKLTVHEGY
EEFTMVGKRATAILRKATRRLIQLIVSGRDEQSIVEAIVVAMVFSQEDCMVKAVRGDLNFVNRANQRLNPMH
QLLRHFQKDAKVLFLNWGVEPIDNVMGMIGILPDMTPSTEMSMRGVRVSKMGVDEYFNAERVVVSIDRFLRV
RDQRGNVLLSPEEVSETQGTEKLTITYFSSMMWEINGPESVLINTYQWIIRNWETVKIQWSQNPTMLYNKME
FEPFQSLVPKAIRGQYSGFVRTLFQQMRDVLGTFDTTQIIKLLPFAAAPPKQSRMQFSSLTVNVRGSGMRIL
VRGNSPVFNYNKTTKRLTVLGKDAGTLTEDPDEGTAGVESAVLRGFLILGKEDRRYGPALSINELSNLAKGE
KANVLIGQGDVVLVMKRKRDSSILTDSQTATKRIRMAIN
>A/Boston/88/2009_2009.50
MERIKELRNLMSQSRTREILTKTTVDHMAIIKKYTSGRQEKNPSLRMKWMMAMKYPITADKRITEMIPERNE
HGQTLWSKVNDAGSDRVMVSPLAVTWWNRNGPVASTIHYPKIYKTYFEKVERLKQGTFGPVHFRNQVKIRRR
VDINPGHADLSAKEAQDVIMEVVFPNEVGARILTSDSQLTITKEKKEELQNCKISPLMVAYMLERELVRKTR
FLPVAGGTSSVYIEVLHLTQGTCWEQMYTPGGEVRNDDVDQSLIIAARNIVRRAAVSADPLASLLEMCHSTQ
IGGTRMMDILRQNPTEEQAVDICKAAMGLRISSSFSFGGFTFKRTSGSSVKREEEVLTGNLQTLKLTVHEGY
EEFTMVGKRATAILRKATRRLIQLIVSGRDEQSIVEAIVVAMVFSQEDCMIKAVRGDLNFVNRANQRLNPMH
QLLRHFQKDAKVLFLNWGVESIDNVMGMIGILPDMTPSTEMSMRGVRVSKMGVDEYSNAERVVVSIDRFLRV
RDQRGNVLLSPEEVSETQGTEKLTITYSSSMMWEINGPESVLINTYQWIIRNWETVKIQWSQNPTMLYNKME
FEPFQSLVPKAIRGQYSGFVRTLFQQMRDVLGTFDTTQIIKLLPFAAAPPKQSRMQFSSLTVNVRGSGMRIL
VRGNSPVFNYNKTTKRLTVLGKDAGTLTEDPDEGTAGVESAVLRGFLILGKEDRRYGPALSINELSNLAKGE
KANVLIGQGDVVLVMKRKRDSSILTDSQTATKRIRMAIN
>A/Japan/WRAIR1226P/2009_2009.50
MERIKELRNLMSQSRTREILTKTTVDHMAIIKKYTSGRQEKNPSLRMKWMMAMKYPITADKKITEMIPERNE
HGQTLWSKVNDAGSDRVMVSPLAVTWWNRNGPVASTIHYPKIYKTYFEKVERLKQGTFGPVHFRNQVKIRRR
VDINPGHADLSAKEAQDVIMEVVFPNEVGARILTSESQLTITKEKKEELQNCKISPLMVAYMLERELVRKTR
FLPVAGGTSSVYIEVLHLTQGTCWEQMYTPGGEVRNDDVDQSLIIAARNIVRRAAVSADPLASLLEMCHSTQ
IGGTRMVDILRQNPTEEQAVDICKAAMGLRISSSFSFGGFTFKRTSGSSVKREEEVLTGNLQTLKLTVHEGY
EEFTMVGKRATAILRKATRRLIQLIVSGRDEQSIIEAIVVAMVFSQEDCMVKAVRGDLNFVNRANQRLNPMH
QLLRHFQKDAKVLFLNWGVEPIDNVMGMIGILPDMTPSTEMSMRGVRVSKMGVDEYSNAERVVVSIDRFLRV
RDQRGNVLLSPEEVSETQGTEKLTITYSSSMMWEINGPESVLINTYQWIIRNWETVKIQWSQNPTMLYNKME
FEPFQSLVPKAIRGQYSGFVRTLFQQMRDVLGTFDTTQIIKLLPFAAAPPKQSRMQFSSLTVNVRGSGMRIL
VRGNSPVFNYNKTTRRLTVLGKDAGTLTEDPDEGTAGVESAVLRGFLILGKEDKKYGPALSINELSNLAKGE
KANVLIGQGDVVLVMKRKRDSSILTDSQTATKRIRMAIN
>A/Japan/WRAIR1230P/2009_2009.50
MERIKELRNLMSQSRTREILTKTTVDHMAIIKKYTSGRQEKNPSLRMKWMMAMKYPITADKRITEMIPERNE
HGQTLWSKVNDAGSDRVMVSPLAVTWWNRNGPVASTIHYPKIYKTYFEKVERLKQGTFGPVHFRNQVKIRRR
VDINPGHADLSAKEAQDVIMEVVFPNEVGARILTSESQLTITKKKKEELQNCKISPLMVAYMLERELVRKTR
FLPVAGGTSSVYIEVLHLTQGTCWEQMYTPGGEVRNDDVDQSLIIAARNIVRRAAVSADPLASLLEMCHSTQ
IGGTRMVDILRQNPTEEQAVDICKAAMGLRISSSFSFGGFTFKRTSGSSVKREEEVLTGNLQTLKLTVHEGY
EEFTMVGKRATAILRKATRRLIQLIVSGRDEQSIVEAIVVAMVFSQEDCMIKAVRGDLNFVNRANQRLNPMH
QLLRHFQKDAKVLFLNWGVESIDNVMGMIGILPDMTPSTEMSMRGVRVSKVGVDEYSNAERVVVSIDRFLRV
RDQRGNVLLSPEEVSETQGTEKLTITYSSSMMWEINGPESVLINTYQWIIRNWETVKIQWSQNPTMLYNKME
FEPFQSLVPKAIRGQYSGFVRTLFQQMRDVLGTFDTTQIIKLLPFAAAPPKQSRMQFSSLTVNVRGSGMRIL
VRGNSPVFNYNKTTKRLTVLGKDAGTLTEDPDEGTAGVESAVLRGFLILGKEDRRYGPALSINELSNLAKGE
KANVLIGQGDVVLVMKRKRDSSILTDSQTATKRIRMAIN
>A/New_York/1164/2009_2009.50
MERIKELRNLMSQSRTREILTKTTVDHMAIIKKYTSGRQEKNPSLRMKWMMAMKYPITADKRITEMIPERNE
HGQTLWSKVNDAGSDRVMVSPLAVTWWNRNGPVASTIHYPKIYKTYFEKVERLKQGTFGPVHFRNQVKIRRR
VDINPGHADLSAKEAQDVIMEVVFPNEVGARILTSESQLTITKEKKEELQNCKISPLMVAYMLERELVRKTR
FLPVAGGTSSVYIEVLHLTQGTCWEQMYTPGGEVRNDDVDQSLIIAARNIVRRAAVSADPLASLLEMCHSTQ
IGGTRMVDILRQNPTEEQAVDICKAAMGLRISSSFSFGGFTFKRTSGSSVKREEEVLTGNLQTLKLTVHEGY
EEFTMVGKRATAILRKATRRLIQLIVSGRDEQSIVEAIVVAMVFSQEDCMVKAVRGDLNFVNRANQRLNPMH
QLLRHFQKDAKVLFLNWGVEPIDNVMGMIGILPDMTPNTEMSMRGVRVSKMGVDEYSNAERVVVSIDRFLRV
RDQRGNVLLSPEEVSETQGTEKLTITYSSSMMWEINGPESVLINTYQWIIRNWETVKIQWSQNPTMLYNKME
FEPFQSLVPKAIRGLYSGFVRTLFQQMRDVLGTFDTTQIIKLLPFAAAPPKQSRMQFSSLTVNVRGSGMRIL
VRGNSPVFNYNKTTKRLTVLGKDAGTLTEDPDEGTAGVESAVLRGFLILGKEDRRYGPALSINELSNLAKGE
KANVLIGQGDVVLVMKRKRDSSILTDSQTATKRIRMAIN
>A/New_York/1183/2009_2009.50
MERIKELRNLMSQSRTREILTKTTVDHMAIIKKYTSGRQEKNPSLRMKWMMAMKYPITADKRITEMIPERNE
HGQTLWSKVNDAGSDRVMVSPLAVTWWNRNGPVASTIHYPKIYKTYFEKVERLKQGTFGPVHFRNQVKIRRR
VDINPGHADLSAKEAQDVIMEVVFPNEVGARILTSESQLTITKEKKEELQNCKISPLMVAYMLERELVRKTR
FLPVAGGTSSVYIEVLHLTQGTCWEQMYTPGGEVRNDDVDQSLIIAARNIVRRAAVSADPLASLLEMCHSTQ
IGGTRMVDILRQNPTEEQAVDICKAAMGLRISSSFSFGGFTFKRTSGSSVKREEEVLTGNLQTLKLTVHEGY
EEFTMVGKRATAILRKATRRLIQLIVSGRDEQSIVEAIVVAMVFSQEDCMIKAVRGDLNFVNRANQRLNPMH
QLLRHFQKDAKVLFLNWGVEPIDNVMGMIGILPDMTPSTEMSMRGVRVSKMGVDEYSNAERVVVSIDRFLRV
RDQRGNVLLSPEEVSETQGTEKLTITYSSSMMWEINGPESVLINTYQWIIRNWETVKIQWSQNPTMLYNKME
FEPFQSLVPKAIRGQYSGFVRTLFQQMRDVLGTFDTTQIIKLLPFAAAPPRQSRMQFSSLTVNVRGSGMRIL
VRGNSPVFNYNKTTKRLTVLGKDAGTLTEDPDEGTAGVESAVLRGFLILGKEDRRYGPALSINELSNLAKGE
KANVLIGQGDVVLVMKRKRDSSILTDSQTATKRIRMAIN
>A/New_York/1184/2009_2009.50
MERIKELRNLMSQSRTREILTKTTVDHMAIIKKYTSGRQEKNPSLRMKWMMAMKYPITADKRITEMIPERNE
HGQTLWSKVNDAGSDRVMVSPLAVTWWNRNGPVASTIHYPKIYKTYFEKIERLKQGTFGPVHFRNQVKIRRK
VDINPGHADLSAKEAQDVIMEVVFPNEVGARILTSESQLTITKEKKEELQNCKISPLMVAYMLERELVRKTR
FLPVAGGTSSVYIEVLHLTQGTCWEQMYTPGGEVRNDDVDQSLIIAARNIVRRAAVSADPLASLLEMCHSTQ
IGGTRMVDILRQNPTEEQAVDICKAAMGLRISSSFSFGGFTFKRTSGSSVKREEEVLTGNLQTLKLTVHEGY
EEFTMVGKRATAILRKATRRLIQLIVSGRDEQSIVEAIVVAMVFSQEDCMIKAVRGDLNFVNRANQRLNPMH
QLLRHFQKDAKVLFLNWGVESIDNVMGMIGILPDMTPSTEMSMRGVRVSKMGVDEYSNAERVVVSIDRFLRV
RDQRGNVLLSPEEVSETQGTEKLTITYSSSMMWEINGPESVLINTYQWIIRNWETVKIQWSQNPTMLYNKME
FEPFQSLVPKAIRGQYSGFVRTLFQQMRDVLGTFDTTQIIKLLPFAAAPPKQSRMQFSSLTVNVRGSGMRIL
VRGNSPVFNYNKTTKRLTVLGKDAGTLTEDPDEGTAGVESAVLRGFLILGKEDRRYGPALSINELSNLAKGE
KANVLIGQGDVVLVMKRKRDSSILTDSQTATKRIRMAIN
>A/New_York/3768/2009_2009.50
MERIKELRNLMSQSRTREILTKTTVDHMAIIKKYTSGRQEKNPSLRMKWMMAMKYPITADKRITEMIPERNE
HGQTLWSKVNDAGSDRVMVSPLAVTWWNRNGPVASTIHYPKIYKTYFEKVERLKQGTFGPVHFRNQVKIRRR
VDINPGHADLSAKEAQDVIMEVVFPNEVGARILTSESQLTITKEKKEELQNCKISPLMVAYMLERELVRKTR
FLPVAGGTSSVYIEVLHLTQGTCWEQMYTPGGEVRNDDVDQSLIIAARNIVRRAAVSADPLASLLEMCHSTQ
IGGTRMVDILRQNPTEEQAVDICKAAMGLRISSSFSFGGFTFKRTSGSSVKKEEEVLTGNLQTLKLTVHEGY
EEFTMVGKRATAILRKATRRLIQLIVSGRDEQSIVEAIVVAMVFSQEDCMVKAVRGDLNFVNRANQRLNPMH
QLLRHFQKDAKVLFLNWGVEPIDNVMGMIGILPDMTPSTEMSMRGVRVSKMGVDEYSNAERVVVSIDRFLRV
RDQRGNVLLSPEEVSETQGTEKLTITYSSSMMWEINGPESVLINTYQWIIRNWETVKIQWSQNPTMLYNKME
FEPFQSIVPKAIRGQYSGFVRTLFQQMRDVLGTFDTTQIIKLLPFAAAPPKQSRMQFSSLTVNVRGSGMRIL
VRGNSPVFNYNKTTKRLTVLGKDAGTLTGDPDEGTAGVESAVLRGFLILGKEDRRYGPALSINELSNLAKGE
KANVLIGQGDVVLVMKRKRDSSILTDSQTATKRIRMAIN
>A/New_Zealand/3958/2009_2009.50
MERIKELRNLMSQSRTREILTRTTVDHMAIIKKYTSGRQEKNPSLRMKWMMAMKYPITADKRITEMIPERNE
HGQTLWSKMNDAGSDRVMVSPLAVTWWNRNGPVASTIHYPKIYKTYFEKVERLKQGTFGPVHFRNQVKIRRR
VDINPGHADLSAKEAQDVIMEVVFPNEVGARILTSESQLTITKEKKEELQNCKISPLMVAYMLERELVRKTR
FLPVAGGTSSVYIEVLHLTQGTCWEQMYTPGGEVRNDDVDQSLIIAARNIVRRAAVSADPLASLLEMCHSTQ
IGGTRMVDILRQNPTEEQAVDICKAAMGLRISSSFSFGGFTFKRTSGSSVKREEEVLTGNLQTLKLTVHEGY
EEFTMVGKRATAILRKATRRLIQLIVSGRDEQSIVEAIVVAMVFSQEDCMVKAVRGDLNFVNRANQRLNPMH
QLLRHFQKDAKVLFLNWGVEPIDNVMGMIGILPDMTPSTEMSMRGVRVSKMGVDEYSNAERVVVSIDRFLRV
RDQRGNVLLSPEEVSETQGTEKLTITYSSSMMWEINGPESVLINTYQWIIRNWETVKIQWSQNPTMLYNKME
FEPFQSLVPKAIRGQYSGFVRTLFQQMRDVLGTFDTTQIIKLLPFAAAPPKQSRMQFSSLTVNVRGSGMRIL
VRGNSPVFNYNKTTKRLTVLGKDAGTLTEDPDEGTAGVESAVLRGFLILGKEDRRYGPALSINELSNLAKGE
KANVLIGQGDVVLVMKRKRDSSILTDSQTATKRIRMAIN
>A/Thailand/CU-H565/2009_2009.50
MERIKELRNLMSQSRTREILTKTTVDHMAIIKKYTSGRQEKNPSLRMKWMMAMKYPITADKRITEMIPERNE
HGQTLWSKVNDAGSDRVMVSPLAVTWWNRNGPVASTIHYPKIYKTYFEKVERLKQGTFGPVHFRNQVKIRRR
VDINPGHADLSAKEAQDVIMEVVFPNEVGARILTSESQLMITKEKKEELQNCKISPLMVAYMLERELVRKTR
FLPVAGGTSSVYIEVLHLTQGTCWEQMYTPGGEVRNDDVDQSLIIAARNIVRRAAVSADPLASLLEMCHSTQ
IGGTRMVDILRQNPTEEQAVDICKAAMGLRISSSFSFGGFTFKRTSGSSVKREEEVLTGNLQTLKLTVHEGY
EEFTMVGKRATAILRKATRRLIQLIVSGRDEQSIVEAIVVAMVFSQEDCMIKAVRGDLNFVNRANQRLNPMH
QLLRHFQKDAKVLFLNWGVESIDNVMGMIGILPDMTPSTEMSMRGVRVSKMGVDEYSNAERVVVSIDRFLRV
RDQRGNVLLSPEEVSETQGTEKLTITYSSSMMWEINGPESVLINTYQWIIRNWETVKIQWSQNPTMLYNKME
FEPFQSLVPKAIRGQYSGFVRTLFQQMRDVLGTFDTTQIIKLLPFAAAPPKQSRMQFSSLTVNVRGSGMRIL
VRGNSPVFNYNKTTKRLTVLGKDAGTLTEDPEEGTAGVESAVLRGFLILGKEDRRYGPALSINELSNLAKGE
KANVLIGQGDVVLVMKRKRDSSILTDSQTATKRIRMAIN
>A/TW/130/96_1996.50
MERIKELRNLMSQSRTREILTKTTVDHMAIIKKYTSGRQEKNPSLRMKWMMAMKYPITADKKITEMIPERNE
QGQTLWSKVNDAGSDRVMISPLAVTWWNRNGPVASTIHYPKIYKTYFEKVERLKHGTFGPVHFRNQVKIRRR
VDINPGHADLSAKEAQDVIMEVVFPNEVGARILTSESQLTITKEKKEELQNCKISPLMVAYMLERELVRKTR
FLPVAGGTSSVYIEVLHLTQGTCWEQMYTPGGEVRNDDVDQSLIIAARNIVRRAAVSADPLASLLEMCHSTQ
IGGTRMVDILRQNPTEEQAVDICKAAMGLRISSSFSFGGFTFKRTSGSSVKREEEVLTGNLQTLKLNVHEGY
EEFTMVGKRATAILRKATRRLIQLIVSGRDEQSIVEAIVVAMVFSQEDCMIKAVRGDLNFVNRANQRLNPMH
QLLRHFQKDAKVLFQNWGIEPIDNVMGMIGILPDMTPSTEMSMRGVRVSKMGVDEYSNAERVVVSIDRFLRV
RDQRGNVLLSPEEVSETQGTEKLTITYSSSMMWEINGPESVLINTYQWIIRNWETVKIQWSQNPTMLYNKME
FEPFQSLVPKAIRGQYSGFVRTLFQQMRDVLGTFDTIQIIKLLPFAAAPPKQSRMQFSSLTVNVRGSGMRIL
VRGNSPVFNYNKTTKRLTVLGKDAGTLTEDPDEGTAGVESAVLRGFLILGKEDRRYGPALSINELSNLAKGE
KANVLIGQGDVVLVMKRKRDSSILTDSQTATKRIRMAIN
>A/Memphis/1/1987_1987.50
MERIKELRNLMSQSRTREILTKTTVDHMAIIKKYTSGRQEKNPSLRMKWMMAMKYPITADKRITEMIPERNE
QGQTLWSKMNDAGSDRVMISPLAVTWWNRNGPVTSTVHYPKIYKTYFEKVERLKNGTFGPVHFRNQVKIRRR
VDINPGHADLSAKEAQDVIMEVVFPNEVGARILTSESQLTITKEKKEELQDCKISPLMVAYMLERELVRKTR
FLPVAGGTSSVYIEVLHLTQGTCWEQMYTPGGEVRNDDVDQSLIIAARNIVRRAAVSADPLASLLEMCHSTQ
IGGTRMVDILRQNPTEEQAVDICKAAMGLRISSSFSFGGFTFKRTSGSSVKREEEVLTGNLQTLKLKVHEGY
EEFTIVGKRATAILRKATRRLIQLIVSGRDEQSIVEAIVVAMVFSQEDCMIKAVRGDLNFVNRANQRLNPMH
QLLRHFQKDAKVLFQNWGIEPIDNVMGMIGILPDMTPSTEMSMRGVRVSKMGVDEYSNAERVVVSIDRFLRV
RDQRGNVLLSPEEVSETQGTEKLTITYSSSMMWEINGPESVLVNTYQWIIRNWETVKIQWSQNPTMLYNKME
FEPFQSLVPKAIRGQYSGFVRTLFQQMRDVLGTFDTTQIIKLLPFAAAPPKQSRMQFSSLTVNVRGSGMRIL
VRGNSPVFNYNKTTKRLTVLGKDAGTLTEDPDEGTAGVESAVLRGFLILGKEDRRYGPALSINELSNLAKGE
KANVLIGQGDVVLVMKRKRDSSILTDSQTATKRIRMAIN
>A/Fort_Monmouth/1-JY2/1947_1947.50
MERTKELRNLMSQSRNREILTKTTVDHMAIIKKYTSGRQEKNPSLRMKWMMAMKYPITADKRITEMIPERNE
QGQTLWSKMNDAGSDRVMVSPLAVTWWNRNGPMTSTVHYPKIYKTYFEKVERLKHGTFGPVHFRNQVKIRRR
VDINPGHADLSAKEAQDVIMEVVFPNEVGARILTSESQLTITKEKKEELQDCKISPLMVAYMLERELVRKTR
FLPVAGGTSSVYIEVLHLTQGTCWEQMYTPGGEVRNDDVDQSLIIAARNIVRRAAVSADPLASLLEMCHSTQ
IGGTRMVDILRQNPTEEQAVNICKAAMGLRISSSFSFGGFTFKRTSGSSVKREEEVLTGNLQTLKIRVHEGY
EEFTMVGKRATAILRKATRRLIQLIVSGRDEQSIAEAIIVAMVFSQEDCMIKAVRGDLNFVNRANQRLNPMH
QLLRHFQKDAKVLFQNWGIEHIDNVMGMIGILPDMTPSTEMSMRGVRVSKMGVDEYSSAERVVVSIDRFLRV
RDQRGNVLLSPEEVSETQGTEKLTITYSSSMMWEINGPESVLVNTYQWIIRNWETVKIQWSQNPTMLYNKME
FEPFQSLVPKAIRGQYSGFVRTLFQQMRDVLGTFDTTQIIKLLPFAAAPPKQSRMQFSSLTVNVRGSGMRIL
VRGNSPVFNYNKTTKRLTVLGKDAGTLTEDPDEGTAGVESAVLRGFLILGKEDRRYGPALSINELSNLAKGE
KANVLIGQGDVVLVMKRKRDSSILTDSQTATKRIRMAIN
>A/Fort_Monmouth/1-MA/1947_1947.50
MERIKELRNLMSQSRTREILTKTTVDHMAIIKKYTSGRQEKNPSLRMKWMMAMKYPITADRRITEMIPERNE
QGQTLWSKMNDAGSDRVMVSPLAVTWWNRNGPMTSTVHYPKIYKTYFEKVERLKHGTFGPVHFRNQVKIRRR
VDINPGHADLSAKEAQDVIMEVVFPNEVGARILTSESQLTITKEKKEELQDCKISPLMVAYMLERELVRKTR
FLPVAGGTSSVYIEVLHLTQGTCWEQMYTPGGEVRNDDVDQSLIIAARNIVRRAAVSADPLASLLEMCHSTQ
IGGTRMVDILRQNPTEEQAVNICKAAMGLRISSSFSFGGFTFKRTSGSSVKREEEVLTGNLQTLKIRVHEGY
EEFTMVGKRATAILRKTTRRLIQLIVSGRDEQSIAEAIIVAMVFSQEDCMIKAVRGDLNFVNRANQRLNPMH
QLLRHFQKDAKVLFQNWGIEHIDNVMGMIGILPDMTPSTEMSMRGVRVSRMGVDEYSSAERVVVSIDRFLRV
RDQRGNVLLSPEEVSETQGTEKLTITYSSSMMWEINGPESVLVNTYQWIIRNWETVKIQWSQNPTMLYNKIE
FEPFQSLVPKAIRGQYSGFVRTLFQQMRDVLGTFDTTQIIKLLPFAAAPPKQSRMQFSSLTVNVRGSGMRIL
VRGNSPVFNYNKTTKRLTVLGKDAGTLTEDPDEGTAGVESAVLRGFLILGKEDRRYGPALSINELSNLAKGE
KANVLIGQGDVVLVMKRKRDSSILTDSQTATKRIRMAIN
>A/Netherlands/001R1/1953_1953.50
MERIKELRNLMSQSRTREILTKTTVDHMAIIKKYTSGRQEKNPSLRMKWMMAMKYPITADKRITEMIPERNE
QGQTLWSKMNDAGSDRVMVSPLAVTWWNRNGPMTSTVHYPKIYKTYFEKVERLKHGTFGPVHFRNQVKIRRR
VDINPGHADLSAKEAQDVIMEVVFPNEVGARILTSESQLTITKEKKEELQDCKISPLMVAYMLERELVRKTR
FLPVAGGTSSVYIEVLHLTQGTCWEQMYTPGGEVRNDDVDQSLIIAARNIVRRAAVSADPLASLLEMCHSTQ
IGGTRMVDILRQNPTEEQAVDICKAAMGLRISSSFSFGGFTFKRTSGSSVKREEEVLTGNLQTLKIRVHEGY
EEFTMVGKRATAILRKATRRLIQLIVSGRDEQSIAEAIIVAMVFSQEDCMIKAVRGDLNFVNRANQRLNPMH
QLLRHFQKDAKVLFQNWGIEHIDNVMGMIGILPDMTPSTEMSMRGVRVSKMGVDEYSSAERVVVSIDRFLRV
RDQRGNVLLSPEEVSETQGTEKLTITYSSSMMWEINGPESVLVNTYQWIIRNWETVKIQWSQNPTMLYNKME
FEPFQSLVPKAIRGQYSGFVRTLFQQMRDVLGTFDTTQIIKLLPFAAAPPKQSRMQFSSLTVNVRGSGMRIL
VRGNSPVFNYNKTTKRLTVLGKDAGTLTEDPDEGTAGVESAVLRGFLILGKEDRRYGPALSINELSSLAKGE
KANVLIGQGDVVLVMKRKRDSSILTDSQTATKRIRMAIN
>A/Hong_Kong/427/98_1998.50
MERIKELRNLMSQSRTREILTKTTVDHMAIIKKYTSGRQEKNPSLRMKWMMAMKYPITADKKITEMIPERNE
QGQTLWSKVNDAGSDRVMISPLAVTWWNRNGPVASTIHYPKIYKTYFEKVERLKHGTFGPVHFRNQVKIRRR
VDINPGHADLSAKEAQDVIMEVVFPNEVGARILTSESQLTITKEKKEELQDCKISPLMVAYMLERELVRKTR
FLPVAGGTSSVYIEVLHLTQGTCWEQMYTPGGEVRNDDVDQSLIIAARNIVRRAAVSADPLASLLEMCHSTQ
IGGTRMVDILRQNPTEEQAVDICKAAMGLRISSSFSFGGFTFKRTSGSSVKREEEVLTGNLQTLKLNVHEGY
EEFTMVGKRATAILRKATRRLIQLIVSGRDEQSIVEAIVVAMVFSQEDCMIKAVRGDLNFVNRANQRLNPMH
QLLRHFQKDAKVLFQNWGIEPIDNVMGMIGILPDMTPSTEMSMRGVRVSKMGVDEYSNAERVVVSIDRFLRV
RDQRGNVLLSPEEVSETQGIEKLTITYSSSMMWEINGPESVLINTYQWIIRNWETVKIQWSQNPTLLYNKME
FEPFQSLVPKAIRGQYSGFVRTLFQQMRDVLGTFDTIQIIKLLPFAAAPPKQSRMQFSSLTVNVRGSGMRIL
VRGNSPVFNYNKTTKRLTVLGKDAGTLTEDPNEGTAGVESAVLRGFLILGKEDRRYGPALSINELSNLAKGE
KVNVLIGQGDIVLVMKRKRDSSILTDSQTATKRIRMAIN
>A/Malaysia/15042/1998_1998.50
MERIKELRNLMSQSRTREILTKTTVDHMAIIKKYTSGRQEKNPSLRMKWMMAMKYPITADKKITEMIPERNE
QGQTLWSKVNDAGSDRVMISPLAVTWWNRNGPVASTIHYPKIYKTYFEKVERLKYGTFGPVHFRNQVKIRRR
VDINPGHADLSAKEAQDVIMEVVFPNEVGARILTSESQLTITKEKKEELQNCKISPLMVAYMLERELVRKTR
FLPVAGGTSSVYIEVLHLTQGTCWEQMYTPGGEVRNDDVDQSLIIAARNIVRRAAVSADPLASLLEMCHSTQ
IGGTRMVDILRQNPTEEQAVDICKAAMGLRISSSFSFGGFTFKRTSGSSVKREEEVLTGNLQTLKLNVHEGY
EEFTMVGKRATAILRKATRRLIQLIVSGRDEQSIVEAIVVAMVFTQEDCMIKAVRGDLNFVNRANQRLNPMH
QLLRHFQKDAKVLFLNWGIEPIDNVMGMIGILPDMTPSTEMSMRGVRVSKMGVDEYSNAERVVVSIDRFLRV
RDQRGNVLLSPEEVSETQGTEKLTITYSSSMMWEINGPESVLINTYQWIIRNWETVKIQWSQNPTMLYNKME
FEPFQSLVPKAIRGQYSGFVRTLFQQMRDVLGTFDTTQIIKLLPFAAAPPKQSRMQFSSLTVNVRGSGMRIL
VRGNSPVFNYNKTTKRLTVLGKDAGTLTEDPDEGTAGVESAVLRGFLILGKEDRRYGPALSINELSNLAKGE
KANVLIGQGDVVLVMKRKRDSSILTDSQTATKRIRMAIN
>A/Moscow/13/1998_1998.50
MERIKELRNLMSQSRTREILTKTTVDHMAIIKKYTSGRQEKNPSLRMKWMMAMKYPITADKKITEMIPERNE
QGQTLWSKVNDAGSDRVMISPLAVTWWNRNGPVASTIHYPKIYKTYFEKVERLKHGTFGPVHFRNQVKIRRR
VDINPGHADLSAKEAQDVIMEVVFPNEVGARILTSESQLTITKEKKEELQDCKISPLMVAYMLERELVRKTR
FLPVAGGTSSVYIEVLHLTQGTCWEQMYTPGGEVRNDDVDQSLIIAARNIVRRAAVSADPLASLLEMCHSTQ
IGGTRMVDVLRQNPTEEQAVDICKAAMGLRISSSFSFGGFTFKRTSGSSVKREEEVLTGNLQTLKLNVHEGY
EEFTMVGKRATAILRKATRRLIQLIVSGRDEQSIVEAIVVAMVFSQEDCMIKAVRGDLNFVNRANQRLNPMH
QLLRHFQKDAKVLFQNWGVEPIDNVMGMIGILPDMTPSTEMSMRGVRVSKMGVDEYSNAERVVVSIDRFLRV
RDQRGNVLLSPEEVSETQGTEKLTITYSSSMMWEINGPESVLINTYQWIIRNWETVKIQWSQNPTLLYNKME
FEPFQSLVPKAIRGQYSGFVRTLFQQMRDVLGTFDTIQIIKLLPFAAAPPKQSRMQFSSLTVNVRGSGMRIL
VRGNSPVFNYNKTTKRLTVLGKDAGTLTEDPDEGTAGVESAVLRGFLILGKEDRRYGPALSINELSNLAKGE
KANVLIGQGDVVLVMKRKRDSSILTDSQTATKRIRMAIN
>A/TW/3355/97_1997.50
MERIKELRNLMSQSRTREILTKTTVDHMAIIKKYTSGRQEKNPSLRMKWMMAMKYPITADKKITEMIPERNE
QGQTLWSKVNDAGSDRVMISPLAVTWWNRNGPVASTIHYPKIYKTYFEKVERLKHGTFGPVHFRNQVKIRRR
VDINPGHADLSAKEAQDVIMEVVFPNEVGARILTSESQLTITKEKKEELQNCKISPLMVAYMLERELVRKTR
FLPVAGGTSSVYIEVLHLTQGTCWEQMYTPGGEVRNDDVDQSLIIAARNIVRRAAVSADPLASLLEMCHSTQ
IGGTRMVDILRQNPTEEQAVDICKAAMGLRISSSFSFGGFTFKRTSGSSVKREEEVLTGNLQTLKLNVHEGY
EEFTMVGKRATAILRKATRRLIQLIVSGRDEQSIVEAIVVAMVFSQEDCMIKAVRGDLNFVNRANQRLNPMH
QLLRHFQKDAKVLFLNWGIEPIDNVMGMIGILPDMTPSTEMSMRGVRVSKMGVDEYSNAERVVVSIDRFLRV
RDQRGNVLLSPEEVSETQGTEKLTITYSSSMMWEINGPESVLINTYQWIIRNWETVKIQWSQNPTMLYNKME
FEPFQSLVPKAIRGQYSGFVRTLFQQMRDVLGTFDTTQIIKLLPFAAAPPKQSRMQFSSLTVNVRGSGMRIL
VRGNSPVFNYNKTTKRLTVLGKDAGTLTEDPDEGTAGVESAVLRGFLILGKEDRRYGPALSINELSNLAKGE
KANVLIGQGDVVLVMKRKRDSSILTDSQTATKRSRTAIN
>A/Albany/4836/1950_1950.50
MERIKELRNLMSQSRTREILTKTTVDHMAIIKKYTSGRQEKNPSLRMKWMMAMKYPITADKRITEMIPERNE
QGQTLWSKMNDAGSDRVMVSPLAVTWWNRNGPVTSTVHYPKIYKTYFEKVERLKHGTFGPVHFRNQVKIRRR
VDINPGHADLSAKEAQDVIMEVVFPNEVGARILTSESQLTITKEKKEELQDCKISPLMVAYMLERELVRKTR
FLPVAGGTSSVYIEVLHLTQGTCWEQMYTPGGEVRNDDVDQSLIIAARNIVRRAAVSADPLASLLEMCHSTQ
IGGTRMVDILRQNPTEEQAVDICKAAMGLRISSSFSFGGFTFKRTSGSSVKREEEVLTGNLQTLKIKVHEGY
EEFTMVGKRATAILRKATRRLIQLIVSGRDEQSIAEAIIVAMVFSQEDCMIKAVRGDLNFVNRANQRLNPMH
QLLRHFQKDAKVLFQNWGIEPIDNVMGMIGILPDMTPSTEMSMRGVRVSKMGVDEYSNVERVVVSIDRFLRV
RDQRGNVLLSPEEVSETQGTEKLTITYSSSMMWEINGPESVLVNTYQWIIRNWETVKIQWSQNPTMLYNKME
FEPFQSLVPKAIRGQYSGFVRTLFQQMRDVLGTFDTTQIIKLLPFAAAPPKQSRMQFSSLTVNVRGSGMRIL
VRGNSPVFNYNKTTKRLTVLGKDAGTLTEDPDEGTAGVESAVLRGFLILGKEDRRYGPALSINELSNLAKGE
KANVLIGQGDVVLVMKRKRDSSILTDSQTATKRIRMAIN
>A/Fort_Warren/1/1950_1950.50
MERIKELRNLMSQSRTREILTKTTVDHMAIIKKYTSGRQEKNPSLRMKWMMAMKYPITADKRITEMIPERNE
QGQTLWSKMNDAGSDRVMVSPLAVTWWNRNGPMTSTVHYPKIYKTYFEKVERLKHGTFGPVHFRNQVKIRRR
VDINPGHADLSAKEAQDVIMEVVFPNEVGARILTSESQLTITKEKKEELQDCKISPLMVAYMLERELVRKTR
FLPVAGGTSSVYIEVLHLTQGTCWEQMYTPGGEVRNDDVDQSLIIAARNIVRRAAVSADPLASLLEMCHSTQ
IGGTRMVDILRQNPTEEQAVDICKAAMGLRISSSFSFGGFTFKRTSGSSVKREEEVLTGNLQTLKIRVHEGY
EEFTMVGKRATAILRKTTRRLIQLIVSGRDEQSIAEAIIVAMVFSQEDCMIKAVRGDLNFVNRANQRLNPMH
QLLRHFQKDAKVLFQNWGIEHIDNVMGMIGILPDMTPSTEMSMRGVRVSRMGVDEYSSAERVVVSIDRFLRV
RDQRGNVLLSPEEVSETQGTEKLTITYSSSMMWEINGPESVLVNTYQWIIRNWETVKIQWSQNPTMLYNKME
FEPFQSLVPKAIRGQYSGFVRTLFQQMRDVLGTFDTTQIIKLLPFAAAPPKQSRMQFSSLTVNVRGSGMRIL
VRGNSPVFNYNKTTKRLTVLGKDAGTLTEDPDEGTAGVESAVLRGFLILGKEDRRYGPALSINELSNLAKGE
KANVLIGQGDVVLVMKRKRDSSILTDSQTATKRIRMAIN
>A/United_Kingdom/1-MA/1933_1933.50
MERIKELRNLMSQSRTREILIKTTVDHMAIIKKYTSGRQEKNPALRMKWMMAMKYPITADKRITEMIPERNE
QGQTLWSKMNDAGSDRVMVSPLAVTWWNRHGPVTSTVHYPKIYKTYFEKVERLKHGTFGPVHFRNQVKIRRR
VDINPGHADLSAKEAQDVIMEVVFPNEVGARILTSESQLTITKEKKEELQGCKISPLMVAYMLERELVRKTR
FLPVAGGTSSVYIEVLHLTQGTCWEQMYTPGGEVRNDDVDQSLIIAARNIVRRATVSADPLASLLEMCHSTQ
IGGIRMVDILRQNPTEEQAVDICKAAMGLRISSSFSFGGFTFKRTSGSSVKREEEVLTGNLQTLKIRVHEGY
EEFTMVGRRATAILRKATRRLIQLIVSGRDEQSIAEAIIVAMVFSQEDCMIKAVRGDLNFVNRANQRLNPMH
QLLRHFQKDAKVLFQNWGIESIDNVMGMIGILPDMTPSTEMSMRGVRVSKMGVDEYFSAEKVVVSIDRFLRV
RDQRGNVLLSPEEVSETQGTEKLTITYSSSMMWEINGPESVLVNTYQWIIRNWETVKIQWSQNPAMLYNKME
FEPFQSLVPKAVRGQYSGFVRTLFQQMRDVLGTFDTAQIIKLLPFAAAPPKQSRMQFSSLTVNVRGSGMRIL
VRGNSPVFNYNKTTKRLTVLGKDAGTLTEDPDEGTAGVESAVLRGFLILGKEDRRYGPALSINELSNLAKGE
KANVLIGQGDVVLVMKRKRNSSILTDSQTATKRIRMAIN
>A/Wilson-Smith/1933_1933.50
MERIKELRNLMSQSRTREILTKTTVDHMAIIKKYTSGRQEKNPALRMKWMMAMKYPITADKRITEMIPERNE
QGQTLWSKMNDAGSDRVMVSPLAVTWWNRNGPVTSTVHYPKIYKTYFEKVERLKHGTFGPVHFRNQVKIRRR
VDINPGHADLSAKEAQDVIMEVVFPNEVGARILTSESQLTITKEKKEELQGCKISPLMVAYMLERELVRKTR
FLPVAGGTSSVYIEVLHLTQGTCWEQMYTPGGEVRNDDVDQSLIIAARNIVRRATVSADPLASLLEMCHSTQ
IGGIRMVDILRQNPTEEQAVDICKAAMGLRISSSFSFGGFTFKRTSGSSVKREEEVLTGNLQTLKIRVHEGY
EEFTMVGRRATAILRKATRRLIQLIVSGRDEQSIAEAIIVAMVFSQEDCIIKAVRGDLNFVNRANQRLNPMH
QLLRHFQKDAKVLFQNWGIESIDNVMGMIGILPDMTPSTEMSMRGVRVSKMGVDEYSSAEKVVVSIDRFLRV
RDQRGNVLLSPEEVSETQGTEKLTITYSSSMMWEINGPESVLVNTYQWIIRNWETVKIQWSQNPAMLYNKME
FEPFQSLVPKAVRGQYSGFVRTLFQQMRDVLGTFDTAQIIKLLPFAAAPPKQSRMQFSSLTVNVRGSGMRIL
VRGNSPVFNYNKTTKRLTVLGKDAGTLTEDPDEGTAGVESAVLRGFLILGKEDRRYGPALSINELSNLAKGE
KANVLIGQGDVVLVMKRKRNSSILTDSQTATKRIRMAIN
>A/Netherlands/001B1/1956_1956.50
MERIKELRNLMSQSRTREILTKTTVDHMAIIKKYTSGRQEKNPSLRMKWMMAMKYPITADKRITEMIPERNE
QGQTLWSKMNDAGSDRVMVSPLAVTWWNRNGPMTSTVHYPKIYKTYFEKVERLKHGTFGPVHFRNQVKIRRR
VDINPGHADLSAKEAQDVIMEVVFPNEVGARILTSESQLTITKEKKEELQDCKISPLMVAYMLERELVRKTR
FLPVAGGTSSVYIEVLHLTQGTCWEQMYTPGGEVRNDDVDQSLIIAARNIVRRAAVSADPLASLLEMCHSTQ
IGGTRMVDILRQNPTEEQAVDICKAAMGLRISSSFSFGGFTFKRTSGSSVKREEEVLTGNLQTLKIRVHEGY
EEFTMVGKRATAILRKATRRLIQLIVSGRDEQSIAEAIIVAMVFSQEDCMIKAVRGDLNFVNRANQRLNPMH
QLLRHFQKDAKVLFQNWGIEHIDNVMGMIGILPDMTPSTEMSMRGVRVSKMGVDEYSSAERVVVSIDRFLRV
RDQRGNVLLSPEEVSETQGTEKLTITYSSSMMWEINGPESVLVNTYQWIIRNWETVKIQWSQNPTMLYNKME
FEPFQSLVPKAIRGQYSGFVRTLFQQMRDVLGTFDTTQIIKLLPFAAAPPKQSRMQFSSLTVNVRGSGMRIL
VRGNSPVFNYNKTTKRLTILGKDAGTLTEDPDEGTAGVESAVLRGFLILGKEDRRYGPALSINELSNLAKGE
KANVLIGQGDVVLVMKRKRDSSILTDSQTATKRIRMAIN
>A/Albany/4835/1948_1948.50
MERIKELRNLMSQSRTREILTKTTVDHMAIIKKYTSGRQEKNPSLRMKWMMAMKYPITADKRITEMIPERNE
QGQTLWSKMNDAGSDRVMVSPLAVTWWNRNGPVTSTVHYPKIYKTYFEKVERLKHGTFGPVHFRNQVKIRRR
VDINPGHADLSAKEAQDVIMEVVFPNEVGARILTSESQLTITKEKKEELQDCKISPLMVAYMLERELVRKTR
FLPVAGGTSSVYIEVLHLTQGTCWEQMYTPGGEVRNDDVDQSLIIAARNIVRRAAVSADPLASLLEMCHSTQ
IGGTRMVDILRQNPTEEQAVDICKAAMGLRISSSFSFGGFTFKRTSGSSVKREEEVLTGNLQTLKIKVHEGY
EEFTMVGKRATAILRKATRRLIQLIVSGRDEQSIAEAIIVAMVFSQEDCMIKAVRGDLNFVNRANQRLNPMH
QLLRHFQKDAKVLFQNWGIEPIDNVMGMIGILPDMTPSTEMSMRGVRVSKMGVDEYSNAERVVVSIDRFLRV
RDQRGNVLLSPEEVSETQGTEKLTITYSSSMMWEINGPESVLVNTYQWIIRNWETVKIQWSQNPTMLYNKME
FEPFQSLVPKAIRGQYSGFVRTLFQQMRDVLGTFDTTQIIKLLPFAAAPPKQSRMQFSSLTVNVRGSGMRIL
VRGNSPVFNYNKTTKRLTVLGKDAGTLTEDPDEGTAGVESAVLRGFLILGKEDRRYGPALSINELSNLAKGE
KANVLIGQGDVVLVMKRKRDSSILTDSQTATKRIRMAIN
>A/Hemsbury/1948_1948.50
MERIKELRNLMSQSRTREILTKTTVDHMAIIKKYTSGRQEKNPSLRMKWMMAMKYPITADKRITEMIPERNE
QGQTLWSKMNDAGSDRVMVSPLAVTWWNRNGPMTSTVHYPKIYKTYFEKVERLKHGTFGPVHFRNQVKIRRR
VDINPGHADLSAKEAQDVIMEVVFPNEVGARILTSESQLTITKEKKEELQDCKISPLMVAYMLERELVRKTR
FLPVAGGTSSVYIEVLHLTQGTCWEQMYTPGGEVRNDDVDQSLIIAARNIVRRAAVSADPLASLLEMCHSTQ
IGGTRMVDILRQNPTEEQAVDICKAAMGLRISSSFSFGGFTFKRTSGSSVKREEEVLTGNLQTLKIRVHEGY
EEFTMVGRRATAILRKATRRLIQLIVSGKDEQSIAEAIIVAMVFSQEDCMIKAVRGDLNFVNRANQRLNPMH
QLLRHFQKDAKVLFQNWGIEPIDNVMGMIGILPDMTPSTEVSMRGVRVSKMGVDEYSNAERVVVSIDRFLRV
RDQRGNVLLSPEEVSETQGTEKLTITYSSSMMWEINGPESVLVNTYQWIIRNWETVKIQWSQNPTMLYNKME
FEPFQSLVPKAIRGQYSGFVRTLFQQMRDVLGTFDTTQIIKLLPFAAAPPKQSRMQFSSLTVNVRGSGMRIL
VRGNSPVFNYNKATKRLTVLGKDAGTLTEDPDEGTSGVESAVLRGFLILGKEDRRYGPALSINELSNLAKGE
KANVLIGQGDVVLVMKRKRNSSILTDSQTATKRIRMAIN
>A/Netherlands/001S1/1948_1948.50
MERIKELRNLMSQSRTREILTKTTVDHMAIIKKYTSGRQEKNPSLRMKWMMAMKYPITADKRITEMIPERNE
QGQTLWSKMNDAGSDRVMVSPLAVTWWNRNGPMTSTVHYPKIYKTYFEKVERLKHGTFGPVHFRNQVKIRRR
VDINPGHADLSAKEAQDVIMEVVFPNEVGARILTSESQLTITKEKKEELQDCKISPLMVAYMLERELVRKTR
FLPVAGGTSSVYIEVLHLTQGTCWEQMYTPGGDVRNDDVDQSLIIAARNIVRRAAVSADPLASLLEMCHSTQ
IGGTRMVDILRQNPTEEQAVDICKAAMGLRISSSFSFGGFTFKRTSGSSVKREEEVLTGNLQTLKIRVHEGY
EEFTMVGRRATAILRKATRRLIQLIVSGRDEQSIAEAIIVAMVFSQEDCMIKAVRGDLNFVNRANQRLNPMH
QLLRHFQKDAKVLFQNWGIEPIDNVMGMIGILPDMTPSTEMSMRGVRVSKMGVDEYSSAERVVVSIDRFLRV
RDQRGNVLLSPEEVSETQGTEKLTITYSSSMMWEINGPESVLVNTYQWIIRNWETVKIQWSQNPTMLYNKME
FEPFQSLVPKAIRGQYSGFVRTLFQQMRDVLGTFDTTQIIKLLPFAAAPPKQSRMQFSSLTVNVRGSGMRIL
VRGNSPVFNYNKATKRLTVLGKDAGTLTEDPDEGTAGVESAVLRGFLILGKEDRRYGPALSINELSNLARGE
KANVLIGQGDVVLVMKRKRDSSILTDSQTATKRIRMAIN
>A/Charlottesville/31/95_1995.50
MERIKELRNLMSQSRTREILTKTTVDHMAIIKKYTSGRQEKNPSLRMKWMMAMKYPITADKRITEMIPERNE
QGQTLWSKVNDAGSDRVMISPLAVTWWNRNGPVASTIHYPKIYKTYFEKVERLKHGTFGPVHFRNQVKIRRR
VDINPGHADLSAKEAQDVIMEVVFPNEVGARILTSESQLTITKEKKEELQNCKISPLMVAYMLERELVRKTR
FLPVAGGTSSVYIEVLHLTQGTCWEQMYTPGGEVRNDDVDQSLIIAARNIVRRAAVSADPLASLLEMCHSTQ
IGGTRMVDILRQNPTEEQAVDICKAAMGLRISSSFSFGGFTFKRTSGSSVKREEEVLTGNLQTLKLNVHEGY
EEFTMVGKRATAILRKATRRLIQLIVSGRDEQSIVEAIVVAMVFSQEDCMIKAVRGDLNFVNRANQRLNPMH
QLLRHFQKDAKVLFQNWGIEPIDNVMGMIGILPDMTPSTEMSMRGVRVSKMGVDEYSNAERVVVSIDRFLRV
RDQRGNVLLSPEEVSETQGTEKLTITYSSSMMWEINGPESVLINTYQWIIRNWETVKIQWSQNPTMLYNKME
FEPFQSLVPKAIRGQYSGFVRTLFQQMRDVLGTFDTIQIIKLLPFAAAPPKQSRMQFSSLTVNVRGSGMRIL
VRGNSPVFNYNKTTKRLTVLGKDAGTLTEDPDEGTAGVESAVLRGFLILGKEDRRYGPALSINELSNLAKGE
KANVLIGQGDVVLVMKRKRDSSILTDSQTATKRIRMAIN
>A/New_York/694/1995_1995.50
MERIKELRNLMSQSRTREILTKTTVDHMAIIKKYTSGRQEKNPSLRMKWMMAMKYPITADKKITEMIPERNE
QGQTLWSKVNDAGSDRVMISPLAVTWWNRNGPVASTIHYPKIYKTYFEKVERLKHGTFGPVHFRNQVKIRRR
VDINPGHADLSAKEAQDVIMEVVFPNEVGARILTSESQLTITKEKKEELQNCKISPLMVAYMLERELVRKTR
FLPVAGGTSSVYIEVLHLTQGTCWEQMYTPGGEVRNDDVDQSLIIAARNIVRRAAVSADPLASLLEMCHSTQ
IGGTRMVDILRQNPIEEQAVDICKAAMGLRISSSFSFGGFTFKRTSGSSVKKEEEVLTGNLQTLKLNVHEGY
EEFTMVGKRATAILRKATRRLIQLIVSGRDEQSIVEAIVVAMVFSQEDCMIKAVRGDLNFVNRANQRLNPMH
QLLRHFQKDAKVLFQNWGIEPIDNVMGMIGILPDMTPSTEMSMRGVRVSKMGVDEYSNAERIVVSIDRFLRV
RDQRGNVLLSPEEVSETQGTEKLTITYSSSMMWEINGPESVLINTYQWIIRNWETVKIQWSQNPTMLYNKME
FEPFQSLVPKAIRGQYSGFVRTLFQQMRDVLGTFDTIQIIKLLPFAAAPPKQSRMQFSSLTVNVRGSGMRIL
VRGNSPVFNYNKTTKRLTVLGKDAGTLTEDPDEGTAGVESAVLRGFLILGKEDRRYGPALSINELSNLAKGE
KANVLIGQGDVVLVMKRKRDSSILTDSQTATKRIRMAIN
>A/Roma/1949_1949.50
MERIKELRNLMSQSRTREILTKTTVDHMAIIKKYTSGRQEKNPSLRMKWMMAMKYPITADKRITEMIPERNE
QGQTLWSKMNDAGSDRVMVSPLAVTWWNRNGPVTSTVHYPKIYKTYFEKVERLKHGTFGPVHFRNQVKIRRR
VDINPGHADLSAKEAQDVIMEVVFPNEVGARILTSESQLTITKEKKEELQDCKISPLMVAYMLERELVRKTR
FLPVAGGTSSVYIEVLHLTQGTCWEQMYTPGGEVRNDDVDQSLIIAARNIVRRAAVSADPLASLLEMCHSTQ
IGGTRMVDILRQNPTEEQAVDICKAAMGLRISSSFSFGGFTFKRTSGSSVKREEEVLTGNLQTLKIKVHEGY
EEFTMVGKRATAILRKATRRLIQLIVSGRDEQSIAEAIIVAMVFSQEDCMIKAVRGDLNFVNRANQRLNPMH
QLLRHFQKDAKVLFQNWGIEPIDNVMGMIGILPDMTPSTEMSMRGVRVSKMGVDEYSNAERVVVSIDRFLRV
RDQRGNVLLSPEEVSETQGTEKLTITYSSSMMWEINGPESVLVNTYQWIIRNWETVKIQWSQNPTMLYNKME
FGPFQSLVPKAIRGQYSGFVRTLFQQMRDVLGTFDTTQIIKLLPFAAAPPKQSRMQFSSLTVNVRGSGMRIL
VRGNSPVFNYNKTTKRLTVLGKDAGTLTEDPDEGTAGVESAVLRGFLILGKEDRRYGPALSINELSNLAKGE
KANVLIGQGDVVLVMKRKRDSSILTDSQTATKRIRMAIN
>A/Bel/1942_1942.50
MERIKELRNLMSQSRTREILTKTTVDHMAIIKKYTSGRQEKNPSLRMKWMMAMKYPITADKRITEMIPERNE
QGQTLWSKMNDAGSDRVMVSPLAVTWWNRNGPMTSTIHYPKIYKTYFEKVERLKHGTFGPVHFRNQVKIRRR
VDINPGHADLSAKEAQDVIMEVVFPNEVGARILTSESQLTITKEKKEELQDCKISPLMVAYMLERELVRKTR
FLPVAGGTSSVYIEVLHLTQGTCWEQMYTPGGEVRNDDVDQSLIIAARNIVRRAAVSADPLASLLEMCHSTQ
IGGTRMVDILRQNPTEEQAVDICKAAMGLRISSSFSFGGFTFKRTSGSSVKREEEVLTGNLQTLKIRVHEGY
EEFTMVGRRATAILRKATRRLIQLIVSGRDEQSIAEAIIVAMVFSQEDCMIKAVRGDLNFVNRANQRLNPMH
QLLRHFQKDAKVLFQNWGIEPIDNVMGMIGILPDMTPSTEMSMRGVRVSKMGVDEYSSAERVVVSIDRFLRV
RDQRGNVLLSPEEVSETQGTEKLTITYSSSMMWEINGPESVLVNTYQWIIRNWETVKIQWSQNPTMLYNKME
FEPFQSLVPKAIRGQYSGFVRTLFQQMRDVLGTFDTTQIIKLLPFAAAPPKQSRMQFSSLTVNVRGSGMRIL
VRGNSPVFNYNKATKRLTVLGKDAGTLTVDPDEGTSGVESAVLRGFLILGKEDRRYGPALSINELSNLAKGE
KANVLIGQGDMVLVMKRKRDSSILTDSQTATKRIRMAIN
>A/Hickox/1940_1940.50
MERIKELRNLMSQSRTREILTKTTVDHMAIIKKYTSGRQEKNPSLRMKWMMAMKYPITADKRITEMIPERNE
QGQTLWSKMNDAGSDRVMVSPLAVTWWNRNGPMTSTVHYPKIYKTYFEKVERLKHGTFGPVHFRNQVKIRRR
VDINPGHADLSAKEAQDVIMEVVFPNEVGARILTSESQLTITKEKKEELQDCKISPLMVAYMLERELVRKTR
FLPVAGGTSSVYIEVLHLTQGTCWEQMYTPGGEVRNDDVDQSLIIAARNIVRRAAVSADPLASLLEMCHSTQ
IGGTKMVDILRQNPTEEQAVDICKAAMGLRISSSFSFGGFTFKRTSGSSVKREEEVLTGNLQTLKIRVHDGY
EEFTMVGKRATAILRKATRRLIQLIVSGRDEQSIAEAIIVAMVFSQEDCMIKAVRGDLNFVNRANQRLNPMH
QLLRHFQKDAKVLFQNWGIEHIDSVMGMIGILPDMTPSTEMSMRGVRVSKMGVDEYSSAERVVVSIDRFLRV
RDQRGNVLLSPEEVSETQGTEKLTITYSSSMMWEINGPESVLVNTYQWIIRNWETVKIQWSQNPTMLYNKME
FEPFQSLVPKAIRGQYSGFVRTLFQQMRDVLGTFDTTQIIKLLPFAAAPPKQSRMQFSSLTVNVRGSGMRIL
VRGNSPVFNYNKTTKRLTILGKDAGTLTEDPDEGTAGVESAVLRGFLILGKEDRRYGPALSINELSNLAKGE
KANVLIGQGDVVLVMKRKRDSSILTDSQTATKRIRMAIN
>A/Canada/591/2004_2004.50
MERIKELRNLMSQSRTREILTKTTVDHMAIIKKYTSGRQEKNPSLRMKWMMAMKYPITADKRITEMIPERNE
QGQTLWSKVNDAGSDRVMISPLAVTWWNRNGPVAGTIHYPKIYKTYFEKVERLKHGTFGPVHFRNQVKIRRR
VDINPGHADLSAKEAQDVIMEVVFPNEVGARILTSESQLTITKEKKEELQNCKISPLMVAYMLERELVRKTR
FLPVAGGTSSVYIEVLHLTQGTCWEQMYTPGGEVRNDDVDQSLIIAARNIVRRAAVSADPLASLLEMCHSTQ
IGGTRMVDILRQNPTEEQAVDICKAAMGLRISSSFSFGGFTFKRTSGSSVKREEEVLTGNLQTLKLTVHEGY
EEFTMVGKRATAIFRKATRRLIQLIVSGRDEQSIVEAIVVAMVFSQEDCMVKAVRGDLNFVNRANQRLNPMH
QLLRHFQKDARVLFLNWGIEPIDNVMGMIGILPDMTPSTEMSMRGVRVSKMGVDEYSNAERVVVSIDRFLRV
RDQRGNVLLSPEEVSETQGTEKLTITYSSSMMWEINGPESVLINTYQWIIRNWETVKIQWSQNPTMLYNKME
FEPFQSLVPKAIRGQYSGFVRTLFQQMRDVLGTFDTTQIIKLLPFAAAPPKQSRMQFSSLTVNVRGSGMRIL
VRGNSPVFNYNKTTKRLTVLGKDAGTLTEDPDEGTAGVESAVLRGFLILGKEDRRYGPALSINELSNLAKGE
KANVLIGQGDVVLVMKRKRDSSILTDSQTATKRIRMAIN
>A/Paris/650/2004_2004.50
MERIKELRNLMSQSRTREILTKTTVDHMAIIKKYTSGRQEKNPSLRMKWMMAMKYPITADKRITEMIPERNE
QGQTLWSKVNDAGSDRVMISPLAVTWWNRNGPVANTIHYPKIYKTYFEKVERLKHGTFGPVHFRNQVKIRRR
VDINPGHADLSAKEAQDVIMEVVFPNEVGARILTSESQLTITKEKKEELQNCKISPLMVAYMLERELVRKTR
FLPVAGGTSSVYIEVLHLTQGTCWEQMYTPGGEVRNDDVDQSLIIAARNIVRRAAVSADPLASLLEMCHSTQ
IGGTRMVDILRQNPTEEQAVDICKAAMGLRISSSFSFGGFTFKRTSGSSVKREEEVLTGNLQTLKLTVHEGY
EEFTIVGKRATAILRKATRRLIQLIVSGRDEQSIVEAIVVAMVFSQEDCMVKAVRGDLNFVNRANQRLNPMH
QLLRHFQKDAKVLFLNWGIEHIDNVMGMIGILPDMTPSTEMSMRGVRVSKMGVDEYSNAERVVVSIDRFLRV
RDQRGNVLLSPEEVSETQGTEKLTITYSSSLMWEINGPESVLINTYQWIIRNWETVKIQWSQNPTMLYNKME
FEPFQSLVPRAIRGQYSGFVRTLFQQMRDVLGTFDTTQIIKLLPFAAAPPKQSRMQFSSLTVNVRGSGMRIL
VRGNSPVFNYNKTTKRLTILGKDAGTLTEDPDEGTAGVESAVLRGFLILGKEDRRYGPALSINELSNLAKGE
KANVLIGQGDVVLVMKRKRDSSILTDSQTATKRIRMAIN
>A/Christchurch/1/2003_2003.50
MERIKELRNLMSQSRTREILTKTTVDHMAIIKKYTSGRQEKNPSLRMKWMMAMKYPITADKRITEMIPERNE
QGQTLWSKVNDAGSDRVMISPLAVTWWNRNGPVANTIHYPKIYKTYFEKVERLKHGTFGPVHFRNQVKIRRR
VDINPGHADLSAKEAQDVIMEVVFPNEVGARILTSESQLTITKEKKEELQNCKISPLMVAYMLERELVRKTR
FLPVAGGTSSVYIEVLHLTQGTCWEQMYTPGGEVRNDDVDQSLIIAARNIVRRAAVSADPLASLLEMCHSTQ
IGGTRMVDILRQNPTEEQAVDICKAAMGLRISSSFSFGGFTFKRTSGSSVKREEEVLTGNLQTLKLTVHEGY
EEFTMVGKRATAILRKATRRLIQLIVSGRDEQSIVEAIVVAMVFSQEDCMVKAVRGDLNFVNRANQRLNPMH
QLLRHFQKDAKVLFLNWGIEHIDNVMGMIGILPDMTPSTEMSMRGVRVSKMGVDEYSNAERVVVSIDRFLRV
RDQRGNVLLSPEEVSETQGTEKLTITYSSSLMWEINGPESVLINTYQWIIRNWEIVKIQWSQNPTMLYNKME
FEPFQSLVPKAIRGQYSGFVRTLFQQMRDVLGTFDTTQIIKLLPFAAAPPKQSRMQFSSLTVNVRGSGMRIL
VRGNSPVFNYNKTTKRLTILGKDAGTLTEDPDEGTAGVESAVLRGFLILGKEDRRYGPALSINELSNLAKGE
KANVLIGQGDVVLVMKRKRDSSILTDSQTATKRIRMAIN
>A/New_York/486/2003_2003.50
MERIKELRNLMSQSRTREILTKTTVDHMAIIKRYTSGRQEKNPSLRMKWMMAMKYPITADKRITEMIPERNE
QGQTLWSKVNDAGSDRVMISPLAVTWWNRNGPVANTIHYPKIYKTYFEKVERLKHGTFGPVHFRNQVKIRRR
VDINPGHADLSAKEAQDVIMEVVFPNEVGARILTSESQLTITKEKKEELQNCKISPLMVAYMLERELVRKTR
FLPVAGGTSSVYIEVLHLTQGTCWEQMYTPGGEVRNDDVDQSLIIAARNIVRRAAVSADPLASLLEMCHSTQ
IGGTRMVDILRQNPTEEQAVDICKAAMGLRISSSFSFGGFTFKRTSGSSVKREEEVLTGNLQTLKLTVHEGY
EEFTMVGKRATAILRKATRRLIQLIVSGRDEQSIVEAIVVAMVFSQEDCMVKAVRGDLNFVNRANQRLNPMH
QLLRHFQKDAKVLFLNWGIEHIDNVMGMIGILPDMTPSTEMSMRGVRVSKMGVDEYSNAERVVVSIDRFLRV
RDQRGNVLLSPEEVSETQGTEKLTITYSSSMMWEINGPESVLINTYQWIIRNWETVKIQWSQNPTTLYNKME
FEPFQSLVPKAIRGQYSGFVRTLFQQMRDVLGTFDTTQIIKLLPFAAAPPKQSRMQFSSLTVNVRGSGMRIL
VRGNSPVFNYNKTTKRLTILGKDAGTLTEDPDEGTAGVESAVLRGFLILGKEDRRYGPALSINELSNLAKGE
KANVLIGQGDVVLVMKRKRDSSILTDSQTATKRIRMAIN
>A/New_York/497/2003_2003.50
MERIKELRNLMSQSRTREILTKTTVDHMAIIKKYTSGRQEKNPSLRMKWMMAMKYPITADKRITEMIPERNE
QGQTLWSKVNDAGSDRVMISPLAVTWWNRNGPVASTIHYPKIYKTYFEKVERLKHGTFGPVHFRNQVKIRRR
VDINPGHADLSAKEAQDVIMEVVFPNEVGARILTSESQLTITKEKKEELQNCKISPLMVAYMLERELVRKTR
FLPVAGGTSSVYIEVLHLTQGTCWEQKYTPGGEVRNDDVDQSLIIAARNIVRRAAVSADPLASLLEMCHSTQ
IGGTRMVDILRQNPTEEQAVDICKAAMGLRISSSFSFGGFTFKRTSGSSVKREEEMLTGNLQTLKLTVHEGY
EEFTMVGKRATAILRKATRRLIQLIVSGREEQSIVEAIVVAMVFSQEDCMVKAVRGDLNFVNRANQRLNPMH
QLLRHFQKDAKVLFLNWGIEPIDNVMGMIGILPDMTPSTEMSMRGVRVSKMGVDEYSNAERVVVSIDRFLRV
RDQRGNVLLSPEEVSETQGTEKLTITYSSSMMWEINGPESVLINTYQWIIRNWEAVKIQWSQNPTMLYNKME
FEPFQSLVPKAIRGQYSGFVRTLFQQMRDVLGTFDTTQIIKLLPFAAAPPKQSRMQFSSLTVNVRGSGMRIL
VRGNSPVFNYNKTTKRLTVLGKDAGTLIEDPDEGTAGVESAVLRGFLILGKEDRRYGPALSINELSNLAKGE
KANVLIGQGDVVLVMKRKRDSSILTDSQTATKRIRMAIN
>A/Henry/1936_1936.50
MERIKELRNLMSQSRTREILTKTTVDHMAIIKKYTSGRQEKNPALRMKWMMAMKYPITADKRITEMIPERNE
QGQTLWSKMNDAGSDRVMVSPLAVTWWNRNGPMTNTVHYPKIYKTYFERVERLKHGTFGPVHFRNQVKIRRR
VDINPGHADLSAKEAQDVIMEVVFPNEVGARILTSESQLTITKEKKEELQDCKISPLMVAYMLERELVRKTR
FLPVAGGTSSVYIEVLHLTQGTCWEQMYTPGGEVRNDDVDQSLIIAARNIVRRAAVSADPLASLLEMCHSTQ
IGGIRMVDILRQNPTEEQAVDICKAAMGLRISSSFSFGGFTFKRTSGSSVKREEEVLTGNLQTLKIRVHEGY
EEFTMVGRRATAILRKATRRLIQLIVSGRDEQSIAEAIIVAMVFSQEDCMIKAVRGDLNFVNRANQRLNPMH
QLLRHFQKDAKVLFQNWGVEPIDNVMGMIGILPDMTPSIEMSMRGVRVSKMGVDEYSSMERVVVSIDRFLRV
RDQRGNVLLSPEEVSETQGTEKLTITYSSSMMWEINGPESVLVNTYQWIIRNWETVKIQWSQNPTMLYNKME
FEPFQSLVPKAIRGQYSGFVRTLFQQMRDVLGTFDTAQIIKLLPFAAAPPKQSRMQFSSFTVNVRGSGMRIL
VRGNSPVFNYNKATKRLTVLGKDAGTLTEDPDEGTAGVESAVLRGFLILGKEDRRYGPALSINELSNLAKGE
KANVLIGQGDVVLVMKRKRDSSILTDSQTATKRIRMAIN
>A/DaNang/DN238/2008_2008.50
MERIKELRNLMSQSRTREILTKTTVDHMAIIKKYTSGRQEKNPSLRMKWMMAMKYPITADKRITEMIPERNE
QGQTLWSKMNDAGSDRVMISPLAVTWWNRNGPVASTIHYPKIYKTYFEKVERLKHGTFGPVHFRNQVKIRRR
VDINPGHADLSAKEAQDVIMEVVFPNEVGARILTSESQLTITKEKKEELQNCKISPLMVAYMLERELVRKTR
FLPVAGGTSSVYIEVLHLTQGTCWEQMYTPGGEVRNDDVDQSLIIAARNIVRRAAVSADPLASLLEMCHSTQ
IGGTRMVDILRQNPTEEQAVDICKAAMGLRISSSFSFGGFTFKRTSGSSVKREEEVLTGNLQTLKLTVHEGY
EEFTMVGKRATAIFRKATRRLIQLIVSGRDEQSIVEAIVVAMVFSQEDCMVKAVRGDLNFVNRANQRLNPMH
QLLRHFQKDARVLFLNWGIEPIDNVMGMIGILPDMTPSTEMSMRGVRVSKMGVDEYSNAERVVVSIDRFLRV
RDQRGNVLLSPEEVSETQGTEKLTITYSSSMMWEINGPESVLINTYQWIIRNWETVKIQWSQNPTMLYNKME
FEPFQSLVPKAIRGQYSGFVRTLFQQMRDVLGTFDTIQIIKLLPFAAAPPKQSRMQFSSLTVNVRGSGMRIL
VRGNSPVFNYNKTTKRLTVLGKDAGTLTEDPDEGTAGVESAVLRGFLILGKEDRRYGPALSINELSNLAKGE
KANVLIGQGDVVLVMKRKRDSSILTDSQTATKRIRMAIN
>A/Taiwan/2823/2008_2008.50
MERIKELRNLMSQSRTREILTKTTVDHMAIIKKYTSGRQEKNPSLRMKWMMAMKYPITADKRITEMIPERNE
QGQTLWSKVNDAGSDRVMISPLAVTWWNRNGPVASTIHYPKIYKTYFEKVERLKHGTFGPVHFRNQVKIRRR
VDINPGHADLSAKEAQDVIMEVVFPNEVGARILTSESQLTITKEKKEELQNCKISPLMVAYMLERELVRKTR
FLPVAGGTSSVYIEVLHLTQGTCWEQKYTPGGEVRNDDVDQSLIIAARNIVRRAAVSADPLASLLEMCHSTQ
IGGTRMVDILRQNPTEEQAVDICKAAMGLRISSSFSFGGFTFKRTSGSSVKREEEVLTGNLQTLKLTVHEGY
EEFTMVGKRATAILRKATRRLIQLIVSGRDEQSIVEAIVVAMVFSQEDCMVKAVRGDLNFVNRANQRLNPMH
QLLRHFQKDARVLFLNWGIEPIDNVMGMIGILPDMTPSTEMSMRGVRVSKMGVDEYSNAERVVVSIDRFLRV
RDQRGNVLLSPEEVSETQGTEKLTITYSSSMMWEINGPESVLINTYQWIIRNWETVKIQWSQNPTMLYNKME
FEPFQSLVPKAIRGQYSGFVRTLFQQMRDVLGTFDTTQIIKLLPFAAAPPKQSRMQFSSLTVNVRGSGMRIL
VRGNSPVFNYNKTTKRLTVLGKDAGTLTEDPDEGTAGVESAVLRGFLILGKEDRRYGPALSINELSNLAKGE
KANVLIGQGDVVLVMKRKRDSSILTDSQTATKRIRMAIN
>A/Trujillo/WRAIR1702P/2008_2008.50
MERIKELRNLMSQSRTREILTRTTVDHMAIIKKYTSGRQEKNPSLRMKWMMAMKYPITADKRITEMIPERNE
HGQTLWSKVNDAGSDRVMVSPLAVTWWNRNGPVASTIHYPKIYKTYFEKVERLKHGTFGPVHFRNQVKIRRR
VDINPGHADLSAKEAQDVIMEVVFPNEVGARILTSESQLTITKEKKEELQNCKISPLMVAYMLERELVRKTR
FLPVAGGTSSVYIEVLHLTQGTCWEQMYTPGGEVRNDDVDQSLIIAARNIVRRAAVSADPLASLLEMCHSTQ
IGGTRMVDILRQNPTEEQAVDICKAAMGLRISSSFSFGGFTFKRTSGSSVKREEEVLTGNLQTLKLTVHEGY
EEFTMVGKRATAILRKATRRLIQLIVSGRDEQSIVEAIVVAMVFSQEDCMIKAVRGDLNFVNRANQRLNPMH
QLLRHFQKDAKVLFLNWGVESIDNVMGMIGILPDMTPSTEMSMRGVRVSKMGVDEYSNAERVVVSIDRFLRV
RDQRGNVLLSPEEVSETQGTEKLTITYSSSMMWEINGPESVLINTYQWIIRNWETVKIQWSQNPTMLYNKME
FEPFQSLVPKAIRGQYSGFVRTLFQQMRDVLGTFDTTQIIKLLPFAAAPPKQSRMQFSSLTVNVRGSGMRIL
VRGNSPVFNYNKTTKRLTVLGKDAGTLTEDPDEGTAGVESAVLRGFLILGKEDRRYGPALSINELSNLAKGE
KANVLIGQGDVVLVMKRKRDSSILTDSQTATKRIRMAIN
>A/Yokohama/78/2008_2008.50
MERIKELRNLMSQSRTREILTKTTVDHMAIIKKYTSGRQEKNPSLRMKWMMAMKYPITADKRITEMIPERNE
HGQTLWSKVNDAGSDRVMVSPLAVTWWNRNGPVASTIHYPKIYKTYFERVERLKQGTFGPVHFRNQVKIRRR
VDINPGHADLSAKEAQDVIMEVVFPNEVGARILTSESQLTITKEKKEELQNCKISPLMVAYMLERELVRKTR
FLPVAGGTSSVYIEVLHLTQGTCWEQMYTPGGEVRNDDVDQSLIIAARNIVRRAAVSADPLASLLEMCHSTQ
IGGTRMVDILRQNPTEEQAVDICKAAMGLRISSSFSFGGFTFKRTSGSSVKKEEEVLTGNLQTLKLTVHEGY
EEFTMVGKRATAILRKATRRLIQLIVSGRDEQSIVEAIVVAMVFSQEDCMIKAVRGDLNFVNRANQRLNPMH
QLLRHFQKDAKVLFLNWGVESIDNVMGMIGILPDMTPSTEMSMRGVRVSKMGVDEYSNAERVVVSIDRFLRV
RDQRGNVLLSPEEVSETQGTEKLTITYSSSMMWEINGPESVLINTYQWIIRNWETVKIQWSQNPTMLYNKME
FEPFQSLVPKAIRGQYSGFVRTLFQQMRDVLGTFDTTQIIKLLPFAAAPPKQSRMQFSSLTVNVRGSGMRIL
VRGNSPVFNYNKTTKRLTVLGKDAGTLTEDPDEGTAGVESAVLRGFLILGKEDRRYGPALSINELSNLAKGE
KANVLIGQGDVVLVMKRKRDSSILTDSQTATKRIRMAIN
